# Supplementary material for: TSG101 associates with PARP1 and is essential for PARylation and DNA damage‐induced NF‐κB activation
Source: EMBO J. 2022 Sep 20;41(21):e110372. doi: 10.15252/embj.2021110372 (PMC9627669; doi:10.15252/embj.2021110372)
Supplement: Supplementary file 2 — Table EV1 [file EMBJ-41-e110372-s012.xlsx]

## Sheet: Table 1
Table EV1. Spearman correlation between randomly selected screening plates and their respective replicates
For reproducibility assessment, 12 randomly selected plates were screened in duplicate. Respective replicates were compared using Spearman’s rank correlation coefficient test.

## Sheet: Table 2
	Table EV1
Plate	Replicate 1	Replicate 2	Spearman's Rho
DRUG_A01	R1 (2016-10-14)	R3 (2017-03-06)	0.818
DRUG_A04	R1 (2016-10-17)	R2 (2017-03-06)	0.81
DRUG_A10	R1 (2016-10-14)	R4 (2017-03-10)	0.791
DRUG_A17	R1 (2016-10-17)	R2 (2017-03-06)	0.752
DRUG_B01	R1 (2016-10-14)	R3 (2017-03-06)	0.787
DRUG_B04	R1 (2016-10-17)	R2 (2017-03-06)	0.742
DRUG_B10	R1 (2016-10-14)	R4 (2017-03-10)	0.796
DRUG_B17	R1 (2016-10-17)	R2 (2017-03-06)	0.808
DRUG_C01	R1 (2016-10-14)	R3 (2017-03-06)	0.749
DRUG_C04	R1 (2016-10-17)	R3 (2017-03-10)	0.823
DRUG_C10	R3 (2017-03-06)	R4 (2017-03-10)	0.687
DRUG_C17	R1 (2016-10-17)	R2 (2017-03-06)	0.787
