# Supplementary material for: TSG101 associates with PARP1 and is essential for PARylation and DNA damage‐induced NF‐κB activation
Source: EMBO J. 2022 Sep 20;41(21):e110372. doi: 10.15252/embj.2021110372 (PMC9627669; doi:10.15252/embj.2021110372)
Supplement: Supplementary file 3 — Table EV2 [file EMBJ-41-e110372-s013.xlsx]

## Sheet: Table 1
Table EV2: Hits from the “Metabolism of Lipids” category identified in the genome-wide siRNA screen. 1000 candidate hits, which showed significantly decreased DNA damage-induced NF-κB activity in the genome-wide siRNA screen (putative positive regulators as indicated in Figure 1B) were analyzed in the REACTOME database (Jassal et al, 2020). Hits that are in the “Metabolism of Lipids” category are…

## Sheet: Table 2
	Table EV2. Hits from the ‘Metabolism of Lipids’ category that were identified in the genome-wide siRNA screen.
	Gene Name	UniProt ID	Column1
1	PNPLA5	Q7Z6Z6
2	SYNJ1	O15056, O43426
3	SACM1L	Q9NTJ5
4	CYP2J2	P51589
5	CERS4	Q9HA82
6	PCYT1B	Q9Y5K3
7	ESYT1	Q9BSJ8
8	SBF1	O95248
9	ACADVL	P49748
10	LSS	P48449
11	ACSM6	Q6P461
12	CPNE7	Q9UBL6
13	HSD11B2	P80365
14	CYP1A1	P04798
15	NES	Q6P1A2
16	RAN	P62826
17	CIDEA	O60543
18	ALOX5	P09917
19	ALOX12B	O75342
20	AKR1C1	P17516, Q04828
21	CYP11B1	P19099, P15538
22	TRAM1	Q9Y6Q9
23	SGPL1	O95470
24	TAZ	Q16635
25	CYP2C9	P11712
26	OXCT1	Q9BYC2, P55809
27	PLA2G3	Q9NZ20
28	STARD7	Q9NQZ5
29	GPAT4	Q86UL3
30	VAC14	Q08AM6
31	ASAH1	Q13510
32	LTC4S	Q16873
33	HSD17B8	Q92506
34	DGAT2L6	Q6ZPD8
35	MED6	O75586
36	AGPAT4	Q9NRZ5
37	MOGAT1	Q96PD6
38	PIK3CB	P42338
39	PITPNM3	Q9BZ71
40	ALOX15	P16050
41	FADS1	O60427
42	ANGPTL4	Q9BY76
43	HEXA	P06865
44	CYP2E1	P05181
45	MED21	Q13503
46	PNMT	Q9UBM
47	BDH2	Q9BUT1
