# Supplementary material for: TSG101 associates with PARP1 and is essential for PARylation and DNA damage‐induced NF‐κB activation
Source: EMBO J. 2022 Sep 20;41(21):e110372. doi: 10.15252/embj.2021110372 (PMC9627669; doi:10.15252/embj.2021110372)
Supplement: Supplementary file 5 — Table EV4 [file EMBJ-41-e110372-s001.xlsx]

## Sheet: Table 1
Table EV4: Materials used in this study
List of used materials, including antibodies, chemicals, peptides, recombinant proteins, commercial assays, recombinant DNA and plasmids, oligonucleotides and software.

## Sheet: Table 2
Antibodies
Identifier	Resource	Cat.No
10H PAR	Abcam	Cat#ab14459
Alexa Fluor 546 donkey-anti mouse IgG (H+L)	Thermo Fisher	Cat#A10036
Alexa Fluor 546 donkey-anti rabbit IgG (H+L)	Thermo Fisher	Cat#A10040
ACADVL	Santa Cruz	Cat#sc-271225
ATM	Cell Signaling	Cat#4967
Cleaved Caspase 3 (Asp 175)	Cell Signaling	Cat#9661
IKKγ	Santa Cruz	Cat#sc-8330
GFP	Santa Cruz	Cat#sc-8334
LDH-A	Santa Cruz	Cat#sc-137243
mCherry	Abcam	Cat#ab167453
NAA15	Thermo Fisher	Cat#PA5-49874
p65	Cell Signaling	Cat#D14E12
PARP1	Thermo Fisher	Cat#MA3-950
PARP1	Santa Cruz	Cat#sc-8007
p-ATM (Ser 1981)	Cell Signaling	Cat#13050
p-H2AX (Ser 139)	Merck	Cat#05-636
p-IκBα (Ser 32)	Cell Signaling	Cat#2859
p-p53 (Ser 15)	Cell Signaling	Cat#9284
p-p65 (Ser 536)	Cell Signaling	Cat#3033
tGFP	Evrogen	Cat#AB513
TSG101	Thermo Fisher	Cat#MA1-23296
TSG101	Santa Cruz	Cat#sc-7964
Vinculin	Sigma	Cat#V9131
VPS28	Santa Cruz	Cat#sc-166537
β-actin	Cell Signaling	Cat#4967
Chemicals, peptides, and recombinant proteins
Identifier	Resource	Cat.No
Bovine Serum Albumin, Fraction V	Sigma	Cat#10 735 078
Complete, EDTA-free Protease Inhibitor Cocktail	Merck	Cat#11873580001
Crystal violet	Merck	Cat#115940
DAPI	Merck	Cat#D9542
Etoposide	Sigma	Cat#E1383
Human PARP1 Enzyme, HSA	Trevigen	Cat#4668-02K-01
iScript cDNA Synthesis Kit	BioRad	Cat#1708890
NAD+, Free Acid	Merck	Cat#Cas 53-84-9
Olaparib	Merck	Cat#763113-22-0
Paraformaldehyd	Merck	Cat#158127
PhosSTOP	Merck	Cat#4906845001
Poly(deoxyinosinic-dexycytidylic) acid sodium salt double-stranded alternating copolymer	Merck	Cat#118578-37-3
Protein G Sepharose	GE Healthcare	Cat#71-7083-00
Sheared Salmon Sperm (sss) DNA	Thermo Fisher	Cat#AM9680
TNF-α	Peprotech	Cat#300-01A
Commercial Assays
Identifier	Resource	Cat.No
Duolink PLA	Merck	Cat#DUO92101
GFP-Trap	Chromotek	Cat#gta-20
Lipofectamine 2000	Thermo Fisher	Cat#11668019
Lipofectamine RNAiMAX	Thermo Fisher	Cat#13778
NAD/NADH Assay Kit (Colorimetric)	Abcam	Cat#ab65348
ONE-GLOTM+Tox Luciferase Reporter Assay	Promega	Cat#E7110
Pan-ADP-ribose binding reagent	Merck	Cat#MABE1016
PEG Virus Precipitation Kit	Abcam	Cat#ab102538
Silencer Human Genome siRNA Library, v3	Thermo Fisher	N/A
Recombinant DNA
Identifier	Resource	Cat.No
lentiCRISPRv2	Addgene	Cat#52961
lentiCRISPRv2 TSG101g1	This paper	N/A
lentiCRISPRv2 TSG101g2	This paper	N/A
lentiCRISPRv2 Tsg101g1	This paper	N/A
lentiCRISPRv2 Tsg101g2	This paper	N/A
pEF6.mCherry-TSG101	Addgene	Cat#38318
pEF6.mCherry-TSG101 (UEV)	This paper	N/A
pEF6.mCherry-TSG101 (CC+PRD)	This paper	N/A
pEF6.mCherry-TSG101 (SB)	This paper	N/A
pEF6.mCherry-TSG101 (ΔUEV)	This paper	N/A
pEF6.mCherry-TSG101 (ΔCC)	This paper	N/A
pEF6.mCherry-TSG101 (ΔSB)	This paper	N/A
pLNCX2-mEGFP-TSG101	Addgene	Cat#116925
PARP1-EGFP	(Mortusewicz et al., 2007)	N/A
pCMV-VSV-G	Addgene	Cat#8454
psPAX2	Addgene	Cat#12260
Oligonucleotides
Identifier	Resource	Cat.No
H2K Forward: GATCCAGGGCTGGGGATTCCCCATCTCCACAGG	This paper	N/A
H2K Reverse: GATCCCTGTGGAGATGGGGAATCCCCAGCCCTG	This paper	N/A
TSG101 guide RNA-1 Forward: CACCGTATTTGGTGGCCCCGTTGCC	This paper	N/A
TSG101 guide RNA-1 Reverse: AAACGGCAACGGGGCCACCAAATAG	This paper	N/A
TSG101 guide RNA-2 Forward: CACCGGGCGGATAGGATGCCGAAAT	This paper	N/A
TSG101 guide RNA-2 Reverse: AAACATTTCGGCATCCTATCCGCCG	This paper	N/A
Tsg101 guide RNA-1 Forward: CACCGTATTTACCTCGATAACGCAC	This paper	N/A
Tsg101 guide RNA-1 Reverse: AAACGTGCGTTATCGAGGTAAATAG	This paper	N/A
Tsg101 guide RNA-2 Forward: CACCGTTACCATATGAATCCAATAC	This paper	N/A
Tsg101 guide RNA-2 Reverse: AAACGTATTGGATTCATATGGTAAG	This paper	N/A
Softwares
Identifier	Resource	Cat.No
Imaris (RRID:SCR_007370)	Oxford Instruments	http://www.bitplane.com/imaris/imaris
GraphPad	GraphPad	https://www.graphpad.com/
REACTOME DATABASE	(Jassal et al., 2020)	https://reactome.org/
