# Supplementary material for: TSG101 associates with PARP1 and is essential for PARylation and DNA damage‐induced NF‐κB activation
Source: EMBO J. 2022 Sep 20;41(21):e110372. doi: 10.15252/embj.2021110372 (PMC9627669; doi:10.15252/embj.2021110372)
Supplement: Supplementary file 7 — Movie EV2 [file EMBJ-41-e110372-s006.zip]

Archive with 5 entries (4 files):
- Olaparib.mp4
- __MACOSX/
- __MACOSX/._Olaparib.mp4
- Legend to Movie EV2.docx
- __MACOSX/._Legend to Movie EV2.docx
