# Supplementary material for: TSG101 associates with PARP1 and is essential for PARylation and DNA damage‐induced NF‐κB activation
Source: EMBO J. 2022 Sep 20;41(21):e110372. doi: 10.15252/embj.2021110372 (PMC9627669; doi:10.15252/embj.2021110372)
Supplement: Supplementary file 9 — Dataset EV1 [file EMBJ-41-e110372-s008.xlsx]

## Sheet: Sheet1
			Dataset EV1: Z-score ranking of hits in the genome-wide siRNA screen
Dataset EV1: Z-score ranking of hits in the genome-wide siRNA screen
Hits from the genome-wide siRNA screen were ranked according to their Z-scores (column D) indicating how far a given data point (relative luciferase units of the respective gene product) deviates from the average value of the complete dataset. For the primary screen, cells were stimulated with etoposide. Column A lists the plate IDs. The Ambion Silencer Human Genome siRNA library v3 is divided by…

## Sheet: Sheet2
	Dataset EV1. Z score ranking of hits in the genome-wide siRNA screen
Plate	Well	Luminescence	Z-Score	Rank	Gene ID	Gene Symbol	Gene Name	Gene Type	siRNA ID	Sense Sequence
DRUG_A07_R1	G17	2680	-2.36761	1	11162	NUDT6	nudix hydrolase 6	protein-coding	121629	CCACGCAGAAUCGGAUUCA
DRUG_A07_R1	P01	4771	-2.27532	2	37	ACADVL	acyl-CoA dehydrogenase, very long chain	protein-coding	105930	GGUACCAUGAGAGGCAUCA
DRUG_A07_R1	G05	5772	-2.23113	3	22978	NT5C2	5'-nucleotidase, cytosolic II	protein-coding	19745	GGAUGUAAGAGAUGCUGUU
DRUG_A07_R1	F14	6843	-2.18386	4	7358	UGDH	UDP-glucose 6-dehydrogenase	protein-coding	107084	GGCCCUGUGUGCUGUAUAU
DRUG_A07_R1	L05	7904	-2.13702	5	6305	SBF1	SET binding factor 1	protein-coding	142534	CGUGAUUGGGAACCUGCUG
DRUG_A07_R1	O21	8415	-2.11447	6	5510	PPP1R7	protein phosphatase 1 regulatory subunit 7	protein-coding	142253	GGAGCUACAGAGUCUUCGA
DRUG_A07_R1	J20	8816	-2.09677	7	340665	CYP26C1	cytochrome P450 family 26 subfamily C member 1	protein-coding	202346	GCUUCACGAGGACAAGGCU
DRUG_A07_R1	J17	10318	-2.03047	8	11122	PTPRT	protein tyrosine phosphatase, receptor type T	protein-coding	104972	GGAAUACGAGGCCUUACCA
DRUG_A07_R1	J16	10358	-2.0287	9	1592	CYP26A1	cytochrome P450 family 26 subfamily A member 1	protein-coding	106236	GGCACUAAAGCAAUCUUCA
GENO_A08_R1	M19	3561	-2.01763	10	26050	SLITRK5	SLIT and NTRK like family member 5	protein-coding	134570	GCACAUGGAUAAAGUUGUG
DRUG_A07_R1	L18	11079	-1.99688	11	1559	CYP2C9	cytochrome P450 family 2 subfamily C member 9	protein-coding	2276	GGAAAAGCACAACCAACCA
GENO_A08_R1	A15	4681	-1.9769	12	25911	DPCD	deleted in primary ciliary dyskinesia homolog (mouse)	protein-coding	217220	CCCUGAUCAUCUCUUACCA
GENO_A08_R1	K13	4841	-1.97108	13	26012	NSMF	NMDA receptor synaptonuclear signaling and neuronal migration factor	protein-coding	134548	CGACAUCCCUAUUCGUACC
DRUG_A23_R3	C01	13213	-1.96783	14	6634	SNRPD3	small nuclear ribonucleoprotein D3 polypeptide	protein-coding	14134	GGACAACAUGAACUGCCAG
DRUG_C19_R1	O10	6152	-1.92904	15	440515	ZNF506	zinc finger protein 506	protein-coding	270102	GCCUUUAACUAGCCCUGGA
DRUG_A16_R1	I02	1750	-1.92847	16	2676	GFRA3	GDNF family receptor alpha 3	protein-coding	110945	GCUAAGAUGCGUUUUCACA
DRUG_A07_R1	J09	12812	-1.92038	17	5795	PTPRJ	protein tyrosine phosphatase, receptor type J	protein-coding	104609	GGUCAAGUUCAGUGGAUUU
DRUG_A07_R1	F19	12882	-1.91729	18	26469	PTPN18	protein tyrosine phosphatase, non-receptor type 18	protein-coding	104875	GGAGGUAGCUAGGGUAUAG
DRUG_A07_R1	K17	13013	-1.91151	19	333926	PPM1J	protein phosphatase, Mg2+/Mn2+ dependent 1J	protein-coding	15797	GGUGUACGUGGCCAAUGCA
DRUG_B16_R1	O11	6463	-1.90019	20	770	CA11	carbonic anhydrase 11	protein-coding	118900	CCAUCACUCGCAUCUCCUA
DRUG_C19_R1	L13	7314	-1.89268	21	5970	RELA	RELA proto-oncogene, NF-kB subunit	protein-coding	143124	CCGGAUUGAGGAGAAACGU
GENO_A08_R1	D05	7464	-1.87568	22	26115	TANC2	tetratricopeptide repeat, ankyrin repeat and coiled-coil containing 2	protein-coding	272520	GGAUGAAAAUCAGACCUCA
DRUG_B19_R1	J05	5021	-1.87077	23	26147	PHF19	PHD finger protein 19	protein-coding	279668	CUACCUCGGGAAGAUCAAG
DRUG_A07_R1	E17	14045	-1.86596	24	9107	MTMR6	myotubularin related protein 6	protein-coding	104739	GGAACAUGUACCAUCAAUU
DRUG_A07_R1	H17	14085	-1.86419	25	5786	PTPRA	protein tyrosine phosphatase, receptor type A	protein-coding	104563	GGUGAAGGCCUGUAACCCU
EXTD_C01_R2	H12	1150	-1.83598	26	2122	MECOM	MDS1 and EVI1 complex locus	protein-coding	107667	GGAUUCUUGUUUCACCCAC
DRUG_A07_R1	L22	14846	-1.8306	27	1571	CYP2E1	cytochrome P450 family 2 subfamily E member 1	protein-coding	3927	GGGUGAAGGAGCACCAUCA
DRUG_A07_R1	H20	14897	-1.82835	28	1584	CYP11B1	cytochrome P450 family 11 subfamily B member 1	protein-coding	41607	GUACACCAGACCUUCCAGG
DRUG_A07_R1	E05	15047	-1.82173	29	51657	STYXL1	serine/threonine/tyrosine interacting like 1	protein-coding	104908	GGGUACUGAAGAGCCUCAC
GENO_C10_R1	K12	4301	-1.81816	30	54808	DYM	dymeclin	protein-coding	140410	GGAGUAGCAACAGGACUCU
GENO_B11_R1	F05	860	-1.81357	31	55167	MSL2	MSL complex subunit 2	protein-coding	125123	GCAUCCUAGUGAACUGCUA
DRUG_A19_R1	A01	5932	-1.80771	32	1958	EGR1	early growth response 1	protein-coding	3097	GGCCCUCAAUACCAGCUAC
DRUG_A19_R1	E19	6082	-1.8028	33	2957	GTF2A1	general transcription factor IIA subunit 1	protein-coding	5635	GGGCAGUAGAUGGAUUUCA
DRUG_A07_R1	J12	15759	-1.7903	34	57404	CYP20A1	cytochrome P450 family 20 subfamily A member 1	protein-coding	110401	GGAUCCUAAUACUUGGCCA
DRUG_C16_R1	E08	9456	-1.78772	35	2535	FZD2	frizzled class receptor 2	protein-coding	4057	GGAAGUUCUACACUCGCCU
DRUG_B16_R1	F16	10308	-1.78436	36	10314	LANCL1	LanC like 1	protein-coding	1888	GGCAGAAGAUUGCAUCACA
DRUG_A07_R1	G03	15959	-1.78147	37	4676	NAP1L4	nucleosome assembly protein 1 like 4	protein-coding	17117	GGUGAUGCAGAAUCCUCGA
DRUG_B18_R2	H18	810	-1.77954	38	9043	SPAG9	sperm associated antigen 9	protein-coding	13948	GGAUGAGCUUUCUGAUGUU
GENO_A08_R1	H20	10328	-1.77152	39	27315	PGAP2	post-GPI attachment to proteins 2	protein-coding	108568	GGUGUUCUAGUCCUGACUU
GENO_A08_R1	G08	10398	-1.76897	40	26692	OR2W1	olfactory receptor family 2 subfamily W member 1	protein-coding	6366	GGAUGCCCUGAAGAAACUG
DRUG_B11_R1	A21	4881	-1.76652	41	5409	PNMT	phenylethanolamine N-methyltransferase	protein-coding	111197	CCUAUAUCAUGCCUGCCCA
GENO_C10_R1	H20	5442	-1.76524	42	54923	LIME1	Lck interacting transmembrane adaptor 1	protein-coding	125040	CGUGUAUGAGAGCAUCCGG
GENO_A23_R1	G02	680	-1.75759	43	220042	DDIAS	DNA damage induced apoptosis suppressor	protein-coding	123943	GCUUUAUUUUUGGAGUGAC
GENO_A23_R1	M15	690	-1.75724	44	201799	TMEM154	transmembrane protein 154	protein-coding	128065	GGAAGAUACACCCUCUGUU
GENO_C10_R1	P21	5662	-1.75503	45	54552	GNL3L	G protein nucleolar 3 like	protein-coding	127227	CCAUUGAGAGCUACUGUCA
DRUG_A07_R1	J05	16630	-1.75185	46	5793	PTPRG	protein tyrosine phosphatase, receptor type G	protein-coding	104595	GGGUGUCGUACAUCAUGAG
GENO_A08_R1	L02	10959	-1.74857	47	27351	DESI1	desumoylating isopeptidase 1	protein-coding	279672	GCUCUACGUGUACGACCUG
DRUG_B16_R1	M15	11700	-1.74243	48	153579	BTNL9	butyrophilin like 9	protein-coding	39238	GGACCAAGUUGGUCAAGGA
GENO_A08_R1	A09	11139	-1.74202	49	25906	ANAPC15	anaphase promoting complex subunit 15	protein-coding	20680	GGAUAGUGAAGAGGACUCA
DRUG_B11_R1	M01	5572	-1.7399	50	6483	ST3GAL2	ST3 beta-galactoside alpha-2,3-sialyltransferase 2	protein-coding	111753	GCCACUUUGACGGUAACAU
GENO_A08_R1	K10	11219	-1.73911	51	27004	TCL6	T-cell leukemia/lymphoma 6 (non-protein coding)	ncRNA	28526	GGCACAAGUCAUACCUACA
EXTD_C03_R1	P04	16872	-1.73776	52	7566	ZNF18	zinc finger protein 18	protein-coding	219751	GGUUCUAGGACAGGACAUC
GENO_B21_R1	B21	1150	-1.73756	53	147841	SPC24	SPC24, NDC80 kinetochore complex component	protein-coding	217210	CCAAGUUAGUAAAAUUGAG
DRUG_C19_R1	C14	12281	-1.73729	54	6829	SUPT5H	SPT5 homolog, DSIF elongation factor subunit	protein-coding	4692	GGAACUUAGAAAAUACUUC
DRUG_A07_R1	P16	16992	-1.73587	55	11283	CYP4F8	cytochrome P450 family 4 subfamily F member 8	protein-coding	2431	GGACUUCCUGUACUUCCUC
DRUG_A19_R1	L19	8135	-1.73569	56	6097	RORC	RAR related orphan receptor C	protein-coding	5353	GGAGCAGAUACCCUCACCU
GENO_A01_R1	E04	2350	-1.73551	57	1497	CTNS	cystinosin, lysosomal cystine transporter	protein-coding	146547	CCUACUUGAGACUCACCAA
GENO_A08_R1	C11	11519	-1.7282	58	25925	ZNF521	zinc finger protein 521	protein-coding	108728	GGUCUGAUUGUUUCUGCCA
EXTD_C04_R1	A18	9156	-1.72777	59	148103	ZNF599	zinc finger protein 599	protein-coding	217710	CCCAGUUUAGAGCCUUACA
DRUG_B20_R1	G10	6273	-1.72662	60	5630	PRPH	peripherin	protein-coding	17548	GGACAAAUCUACUCCAGCC
DRUG_C20_R1	O03	7954	-1.72561	61	89953	KLC4	kinesin light chain 4	protein-coding	36579	GGAAAAGAAGCACCUGGAG
DRUG_C10_R3	N12	1070	-1.72445	62	5019	OXCT1	3-oxoacid CoA-transferase 1	protein-coding	110665	CCGCAUUAUUACUGAAAAG
DRUG_A07_R1	E11	17262	-1.72396	63	8898	MTMR2	myotubularin related protein 2	protein-coding	104912	GGAACUCUGACUGUCACGA
DRUG_C19_R1	D09	12712	-1.72381	64	4617	MYF5	myogenic factor 5	protein-coding	3834	GGCUUCAAAAAGUCCCAAA
DRUG_C11_R1	B19	760	-1.7238	65	6820	SULT2B1	sulfotransferase family 2B member 1	protein-coding	112428	CGACGACAUCUUUAUCAUC
GENO_A08_R1	G01	11700	-1.72162	66	25959	KANK2	KN motif and ankyrin repeat domains 2	protein-coding	217270	CGACAUCGAGACUGUCCUU
DRUG_A11_R1	O18	2930	-1.72156	67	10395	DLC1	DLC1 Rho GTPase activating protein	protein-coding	17367	GGCAAUGACGACUCUUUCG
DRUG_B16_R1	C22	12531	-1.7174	68	53827	FXYD5	FXYD domain containing ion transport regulator 5	protein-coding	122440	GAGACACACAAGAGCACCA
DRUG_A07_R1	B01	17413	-1.71729	69	5518	PPP2R1A	protein phosphatase 2 scaffold subunit Aalpha	protein-coding	2069	GGACCCGAAGUGAGCUUCU
DRUG_B19_R1	K15	9787	-1.71653	70	55806	HR	HR, lysine demethylase and nuclear receptor corepressor	protein-coding	3120	GGACAUGCUCCCACUUGUG
DRUG_C11_R1	B16	970	-1.71558	71	2634	GBP2	guanylate binding protein 2	protein-coding	14196	GGCAAACUCCUCACCUGGU
DRUG_B16_R1	O17	12612	-1.71496	72	59285	CACNG6	calcium voltage-gated channel auxiliary subunit gamma 6	protein-coding	7562	GGUCUGGAUCGAUUCACUU
DRUG_A11_R1	K22	3140	-1.71345	73	79658	ARHGAP10	Rho GTPase activating protein 10	protein-coding	31229	GGGAACUGUACUACUCGCA
GENO_C10_R1	J08	6573	-1.71278	74	54931	TRMT10C	tRNA methyltransferase 10C, mitochondrial RNase P subunit	protein-coding	25476	GGCCAUGCAGUUUGGACAA
GENO_A21_R1	L21	3991	-1.71142	75	149047	MGC27382	uncharacterized MGC27382	ncRNA	264263	GCCUGAAAAUGAGUCCCAA
GENO_A21_R1	E16	4001	-1.71108	76	150244	ZDHHC8P1	zinc finger DHHC-type containing 8 pseudogene 1	pseudo	38926	GGAAGCCCUUUAGUCACUU
GENO_A16_R2	E20	4041	-1.70919	77	84305	PYM1	PYM homolog 1, exon junction complex associated factor	protein-coding	34133	GGAGGAGGUCCCAGUAUAU
GENO_C10_R1	A13	6673	-1.70814	78	51503	CWC15	CWC15 spliceosome associated protein homolog	protein-coding	122911	GCCACGGUUAGACCAGAUU
DRUG_A19_R1	E15	9016	-1.70689	79	9247	GCM2	glial cells missing homolog 2	protein-coding	15180	GGCAUGCCCUAACUGUCAU
DRUG_C18_R1	P17	6813	-1.70675	80	3681	ITGAD	integrin subunit alpha D	protein-coding	256500	AGCUCACUGGACCAGCUAG
DRUG_A16_R1	G20	9787	-1.70583	81	2674	GFRA1	GDNF family receptor alpha 1	protein-coding	107669	GGCUUUGGGAUAUGCUGUA
GENO_C10_R1	F18	6783	-1.70304	82	54903	MKS1	Meckel syndrome, type 1	protein-coding	25444	GGAACAACCACGUCAUUAA
DRUG_C09_R1	L04	4171	-1.7027	83	56895	AGPAT4	1-acylglycerol-3-phosphate O-acyltransferase 4	protein-coding	112080	GGGCUAAUCAUCAACACCA
EXTD_C01_R2	I15	3210	-1.70109	84	55290	BRF2	BRF2, RNA polymerase III transcription initiation factor subunit	protein-coding	26806	GGAAGUUAGGGACUUUCAG
GENO_C21_R2	P22	430	-1.70081	85	153830	RNF145	ring finger protein 145	protein-coding	127885	CCUUGCUAAAUCUGCAUAC
DRUG_A23_R3	G01	20422	-1.6997	86	51547	SIRT7	sirtuin 7	protein-coding	24691	GGUGGCAGGAUCCCAUUUU
GENO_B05_R1	L22	1790	-1.69832	87	10326	SIRPB1	signal regulatory protein beta 1	protein-coding	135574	CGGCUCAGAUAUCACCCAU
DRUG_C18_R1	O13	7123	-1.6976	88	89777	SERPINB12	serpin family B member 12	protein-coding	118861	GGAAUUCCCAAUCUGUCAG
DRUG_B11_R1	I12	6733	-1.69517	89	11232	POLG2	DNA polymerase gamma 2, accessory subunit	protein-coding	120501	GGUACUUAAACUUCACCCU
DRUG_A07_R1	H04	17924	-1.69474	90	246	ALOX15	arachidonate 15-lipoxygenase	protein-coding	2399	GGUGGAAGUACCGGAGUAU
GENO_A08_R1	B13	12461	-1.69394	91	26097	CHTOP	chromatin target of PRMT1	protein-coding	23292	GGCCUACCCAUAAUCCAGA
DRUG_B05_R2	G07	2180	-1.69391	92	1184	CLCN5	chloride voltage-gated channel 5	protein-coding	105400	GAGUCAACAUGGGCCUUAA
GENO_A20_R1	L03	4441	-1.69253	93	138307	LCN8	lipocalin 8	protein-coding	251438	GGAACUUUCGCGUCCUCAA
GENO_A08_R1	G06	12502	-1.69245	94	26689	OR4D1	olfactory receptor family 4 subfamily D member 1	protein-coding	202372	GUCUAUGUUACCACCAUUG
DRUG_A07_R1	N11	18015	-1.69072	95	27034	ACAD8	acyl-CoA dehydrogenase family member 8	protein-coding	108538	GGGCAUCUCAUGCAUAGUU
DRUG_C09_R1	L03	4511	-1.69046	96	3291	HSD11B2	hydroxysteroid 11-beta dehydrogenase 2	protein-coding	105992	GGAUUGUUUCUCGGCACCA
DRUG_C02_R1	F09	4091	-1.68995	97	5580	PRKCD	protein kinase C delta	protein-coding	775	GGCCAAGGUGUUGAUGUCU
DRUG_A07_R1	D15	18075	-1.68807	98	28227	PPP2R3B	protein phosphatase 2 regulatory subunit B''beta	protein-coding	2242	GGAAGGGAAGAUCAGCUAU
GENO_A20_R1	N09	4601	-1.68739	99	138864	ATP5HP3	ATP synthase, H+ transporting, mitochondrial Fo complex subunit D pseudogene 3	pseudo	264062	CCAUCUAUUGACUGGACUU
GENO_B25_R3	J01	4051	-1.68443	100	284485	RIIAD1	regulatory subunit of type II PKA R-subunit (RIIa) domain containing 1	protein-coding	265197	CGGAUCCAAGACUUCCCAA
DRUG_B22_R2	D09	1860	-1.68391	101	7317	UBA1	ubiquitin like modifier activating enzyme 1	protein-coding	120298	GGACAUCGGUAAAAACCGG
DRUG_B22_R2	E12	1930	-1.67916	102	716	C1S	complement C1s	protein-coding	103891	GGUUACCUGUAGCUCCUUU
DRUG_B06_R3	M01	3470	-1.67578	103	56996	SLC12A9	solute carrier family 12 member 9	protein-coding	117600	CGGCUGUACAGGCAUCAUG
DRUG_B11_R1	G13	7264	-1.67472	104	25797	QPCT	glutaminyl-peptide cyclotransferase	protein-coding	111807	GGUGGUUCGAAAGACUUCA
GENO_A20_R1	E21	5031	-1.67359	105	132321	C4orf33	chromosome 4 open reading frame 33	protein-coding	128210	GGAUGUUGCAUUCCCAGCA
GENO_C10_R1	A18	7424	-1.67331	106	54596	L1TD1	LINE1 type transposase domain containing 1	protein-coding	123178	CCCUAAUAGACUCAAAGCA
GENO_B32_R1	E16	2820	-1.6718	107	401565	FAM166A	family with sequence similarity 166 member A	protein-coding	215608	CGAAUUCGACAAGAGCCAG
GENO_A21_R1	N03	5172	-1.67102	108	149076	ZNF362	zinc finger protein 362	protein-coding	124046	GGUGUAAGGUAUGCCCACU
GENO_A20_R1	G02	5112	-1.67099	109	140462	ASB9	ankyrin repeat and SOCS box containing 9	protein-coding	128761	CCAAACUCGUCCUCCCAGA
GENO_A20_R1	M10	5132	-1.67034	110	140880	CST11	cystatin 11	protein-coding	36402	GGAUCUUCCGAGUCCUUAA
GENO_B27_R1	O21	5262	-1.66875	111	346950	RPL37P6	ribosomal protein L37 pseudogene 6	pseudo	274369	CGUACACGUUAUGCCACCA
DRUG_A19_R1	G20	10207	-1.66795	112	3196	TLX2	T-cell leukemia homeobox 2	protein-coding	42898	GGACAACAAAGUGGCUUCA
GENO_A08_R1	D16	13203	-1.66695	113	27178	IL37	interleukin 37	protein-coding	21274	GGAAGUCCGAUUCUCCUGG
DRUG_C05_R1	L07	4571	-1.66644	114	83795	KCNK16	potassium two pore domain channel subfamily K member 16	protein-coding	104815	GGCUCCUCUUACCUCCCAA
DRUG_A20_R1	J13	5542	-1.6664	115	4133	MAP2	microtubule associated protein 2	protein-coding	33261	GGAUGAAGAGGGUGCCUUU
GENO_B25_R3	E22	4541	-1.66544	116	285193	DUSP28	dual specificity phosphatase 28	protein-coding	280027	CCCACAUUCACCUCUUUCC
GENO_B21_R1	N20	3250	-1.66338	117	153478	PLEKHG4B	pleckstrin homology and RhoGEF domain containing G4B	protein-coding	149052	GGACACCUACAUUCUCCAA
GENO_B27_R1	F12	5462	-1.66	118					274436	GCCAAUCCGUACAUUGUCC
DRUG_C08_R1	A12	560	-1.65875	119	3559	IL2RA	interleukin 2 receptor subunit alpha	protein-coding	106095	GGUCACACUGGUAGAACGU
DRUG_A07_R1	P13	18747	-1.65841	120	1645	AKR1C1	aldo-keto reductase family 1 member C1	protein-coding	9727	GGCCACCAAAUUGGCAAUU
DRUG_A10_R4	I21	1791	-1.65767	121	23563	CHST5	carbohydrate sulfotransferase 5	protein-coding	112199	GCAGGUCCCUACUAUCAAC
DRUG_A11_R1	C21	4621	-1.65622	122	5434	POLR2E	RNA polymerase II subunit E	protein-coding	117080	CCUGUGGAUUUGUGCGAGA
GENO_A08_R1	E18	13504	-1.656	123	26610	ELP4	elongator acetyltransferase complex subunit 4	protein-coding	27704	GGUUUAGCCGUUGGAACAG
EXTD_A04_R1	P03	13955	-1.65446	124	163081	ZNF567	zinc finger protein 567	protein-coding	39188	GGAGAAGAGCCAUGGACAU
GENO_B27_R1	G11	5592	-1.65432	125	728505	WDR82P1	WD repeat domain 82 pseudogene 1	pseudo	265972	GCAGCAACGACGACUCCAU
DRUG_C20_R1	C13	10318	-1.65198	126	11337	GABARAP	GABA type A receptor-associated protein	protein-coding	108236	GGCUCCCAAAGCUCGGAUA
DRUG_C21_R1	L12	1000	-1.65181	127	10299	MARCH6	membrane associated ring-CH-type finger 6	protein-coding	44020	GGAUAUUUCUGUUGAUUGU
DRUG_A11_R1	C22	4741	-1.65158	128	6611	SMS	spermine synthase	protein-coding	14896	GGACCAUGGCUAUUUAGCA
DRUG_C21_R1	J08	1010	-1.65138	129	83737	ITCH	itchy E3 ubiquitin protein ligase	protein-coding	120673	GGAGCAACAUCUGGAUUAA
DRUG_C05_R1	I08	4861	-1.65115	130	59341	TRPV4	transient receptor potential cation channel subfamily V member 4	protein-coding	105506	GAAAGCACCCAUGGACUCA
DRUG_C12_R1	F07	1440	-1.65105	131	5438	POLR2I	RNA polymerase II subunit I	protein-coding	119480	GGCUGUGUUCUUCCAGUCA
DRUG_B11_R1	N13	7884	-1.65083	132	64131	XYLT1	xylosyltransferase 1	protein-coding	112163	CCCGGUCAGAAUCGCCUUU
DRUG_B20_R1	K07	8715	-1.64888	133	221458	KIF6	kinesin family member 6	protein-coding	37893	GGAAGAAAUCACCCAGCGG
DRUG_B11_R1	N19	7985	-1.64694	134	55902	ACSS2	acyl-CoA synthetase short-chain family member 2	protein-coding	27365	GGAGCAACUACCAACAUCU
GENO_B27_R1	O02	5802	-1.64514	135	376132	LRRC10	leucine rich repeat containing 10	protein-coding	148291	GCGACAACCACCUCAAUAG
EXTD_C04_R1	C18	13774	-1.64441	136	57547	ZNF624	zinc finger protein 624	protein-coding	215662	GGAGUAGUUCGAGCCUUAC
GENO_B20_R1	M02	1611	-1.644	137	140856	SCP2D1	SCP2 sterol binding domain containing 1	protein-coding	110435	GGACAUUAGGCUUCACAUC
DRUG_B20_R1	E05	8946	-1.64152	138	3652	IPP	intracisternal A particle-promoted polypeptide	protein-coding	17183	GGAAUGAAAGAGUCCUCAA
DRUG_B10_R1	C16	3961	-1.64138	139	2938	GSTA1	glutathione S-transferase alpha 1	protein-coding	43021	GGUUUUAAUAACGCAGUCA
DRUG_A19_R1	O22	11029	-1.64108	140	54993	ZSCAN2	zinc finger and SCAN domain containing 2	protein-coding	215835	GAUGUUAACCAUGCUGCCA
GENO_C10_R1	O16	8165	-1.63894	141	54851	ANKRD49	ankyrin repeat domain 49	protein-coding	122961	GCCUACAGUGGACACUUAG
EXTD_C02_R1	E15	17062	-1.6373	142	3059	HCLS1	hematopoietic cell-specific Lyn substrate 1	protein-coding	3315	GGAUAAAUGGGACAAAGCA
GENO_B27_R1	J22	5982	-1.63728	143	387715	ARMS2	age-related maculopathy susceptibility 2	protein-coding	266204	GCAAGGUGAUUCUGCCAAA
DRUG_C07_R1	H05	4081	-1.63683	144	25930	PTPN23	protein tyrosine phosphatase, non-receptor type 23	protein-coding	104896	GGAACCUUGUACAGUCCAU
GENO_A01_R1	H04	4921	-1.63589	145	2315	MLANA	melan-A	protein-coding	145256	GCUACUAUGUACUGCCUUA
DRUG_B20_R1	C16	9166	-1.63452	146	10763	NES	nestin	protein-coding	135939	GGAGAUAGCUAGACCUCUU
GENO_A23_R1	C06	4231	-1.63429	147	219954	OR9I1	olfactory receptor family 9 subfamily I member 1	protein-coding	215334	GGCAAAACGGUCAUCUCCU
GENO_A21_R1	G11	6273	-1.63336	148	146562	C16orf71	chromosome 16 open reading frame 71	protein-coding	37029	GGCUGUCAAAGACCAGCUC
DRUG_A19_R1	E16	11269	-1.63323	149	6927	HNF1A	HNF1 homeobox A	protein-coding	3354	GGUGAUGAGCUACCAACCA
DRUG_A07_R1	D05	19359	-1.63139	150	5532	PPP3CB	protein phosphatase 3 catalytic subunit beta	protein-coding	104945	GGAUGAAUUAGCAUGGUCU
GENO_A23_R1	D03	4321	-1.63117	151	203197	TMEM268	transmembrane protein 268	protein-coding	149227	GCCAGUUGUGUGUUGUCAU
GENO_B11_R1	M15	5752	-1.63112	152	55107	ANO1	anoctamin 1	protein-coding	148688	GGACACUAAAAUCCACGGA
DRUG_C12_R1	D19	1940	-1.63098	153	5430	POLR2A	RNA polymerase II subunit A	protein-coding	116901	GCUAAAGGUUCCAAGAUUA
EXTD_B04_R1	B21	17122	-1.63084	154	170959	ZNF431	zinc finger protein 431	protein-coding	109973	GGGUUAAGUAAGGCAUCCA
GENO_A19_R2	E12	4811	-1.62943	155	127059	OR2M5	olfactory receptor family 2 subfamily M member 5	protein-coding	254336	UGGAUGCAAUCAUUGAUGC
DRUG_B21_R1	O04	2550	-1.62615	156	31	ACACA	acetyl-CoA carboxylase alpha	protein-coding	118888	GCAGAAUUUGUUACUCGCU
DRUG_B20_R1	D11	9436	-1.62592	157	440023	KRTAP5-6	keratin associated protein 5-6	protein-coding	285104	GCAUAUCCACACCACCCAA
GENO_A20_R1	H16	6523	-1.62569	158	144423	GLT1D1	glycosyltransferase 1 domain containing 1	protein-coding	141339	GGAAAUCGUAGUGAACGGA
GENO_B32_R1	K18	4051	-1.62562	159	646113	LINC00643	long intergenic non-protein coding RNA 643	ncRNA	269263	CGUCGAAAGUAGCCUACUU
DRUG_C12_R1	F01	2080	-1.62535	160	5435	POLR2F	RNA polymerase II subunit F	protein-coding	119921	CCACACCAUACAUGACCAA
GENO_A20_R1	G16	6543	-1.62505	161	140683	BPIFA2	BPI fold containing family A member 2	protein-coding	149071	CCCAACCAGCAUCUCACUU
GENO_C10_R1	D17	8535	-1.62178	162	54149	C21orf91	chromosome 21 open reading frame 91	protein-coding	131939	GGAAUGAAGUCGCACCUAC
DRUG_B18_R2	O20	3020	-1.62173	163	1031	CDKN2C	cyclin dependent kinase inhibitor 2C	protein-coding	119531	GCAGGUUUCCUGGACACUU
DRUG_A07_R1	J21	19620	-1.61987	164	5803	PTPRZ1	protein tyrosine phosphatase, receptor type Z1	protein-coding	104647	GGGAAGUUAAGAGCUUUAU
DRUG_B16_R1	F18	15778	-1.61959	165	64129	TINAGL1	tubulointerstitial nephritis antigen like 1	protein-coding	29967	GGUCGUAUCUAUCCAGUCU
DRUG_B11_R1	J09	8705	-1.61921	166	54658	UGT1A1	UDP glucuronosyltransferase family 1 member A1	protein-coding	110666	CGGAGCAUUUUACACCUUG
DRUG_C07_R1	J05	4601	-1.61895	167	5793	PTPRG	protein tyrosine phosphatase, receptor type G	protein-coding	104599	GGGUAGUGAUCCAGUAUCA
DRUG_C09_R1	L14	6523	-1.61807	168	64850	ETNPPL	ethanolamine-phosphate phospho-lyase	protein-coding	112237	GCCAACGACUUAGCCUUAC
DRUG_A16_R1	P22	13093	-1.61424	169	4716	NDUFB10	NADH:ubiquinone oxidoreductase subunit B10	protein-coding	14687	GGUAUUACUACUACCACCG
GENO_A10_R1	M14	2520	-1.61364	170	54829	ASPN	asporin	protein-coding	132025	GCUAACGAAGAUUCACCCA
GENO_C10_R1	E19	8735	-1.6125	171	51569	UFM1	ubiquitin fold modifier 1	protein-coding	148646	GCUUUUAAUGGUGGACCUA
DRUG_B19_R1	E15	13003	-1.61246	172	9247	GCM2	glial cells missing homolog 2	protein-coding	15276	GGCCAAGGGAGUUCAUGAU
DRUG_C02_R1	P04	6753	-1.61163	173	30817	ADGRE2	adhesion G protein-coupled receptor E2	protein-coding	20471	GGCUUGGCCAAUAACACCA
DRUG_C10_R3	N11	5312	-1.60992	174	51809	GALNT7	polypeptide N-acetylgalactosaminyltransferase 7	protein-coding	111992	GGAGAUUCCCAGAAAGAUA
DRUG_C06_R1	E14	3611	-1.6094	175	6521	SLC4A1	solute carrier family 4 member 1 (Diego blood group)	protein-coding	119943	GCCACCCAAGUAUCACCCA
EXTD_B04_R1	O11	18245	-1.60899	176	128209	KLF17	Kruppel like factor 17	protein-coding	40700	GGCCUACCAACCAUUCAGC
DRUG_B20_R1	E04	10027	-1.60711	177	4892	NRAP	nebulin related anchoring protein	protein-coding	17505	GGAUAAGGAAGGUGCACCU
EXTD_C03_R1	C21	24024	-1.60615	178	23082	PPRC1	peroxisome proliferator-activated receptor gamma, coactivator-related 1	protein-coding	121729	GCCACCUGUAAGCAAACCU
GENO_A26_R2	O05	3621	-1.60473	179	338611	RPS26P40	ribosomal protein S26 pseudogene 40	pseudo	265494	GGAACAACGGCCUCACCAA
EXTD_C01_R2	E19	4691	-1.60412	180	56938	ARNTL2	aryl hydrocarbon receptor nuclear translocator like 2	protein-coding	109215	GGCUAGUUUGACUGGACAA
DRUG_C05_R1	L09	5782	-1.60256	181	89822	KCNK17	potassium two pore domain channel subfamily K member 17	protein-coding	43781	GCUCUAAGGAAGACUUCAA
DRUG_A07_R1	H10	20021	-1.60217	182	83875	BCO2	beta-carotene oxygenase 2	protein-coding	109716	GGAGGCAUUGAAUUUCCUC
GENO_A34_R1	A14	2140	-1.60163	183					270473	GCGGAGAAUGUCUUCAUCG
GENO_A08_R1	G20	15017	-1.60097	184	26740	OR1J2	olfactory receptor family 1 subfamily J member 2	protein-coding	256667	UUAUGGGUCAAUAUUUGGC
DRUG_B20_R1	M19	10288	-1.5988	185	55975	KLHL7	kelch like family member 7	protein-coding	27405	GGAAAGAAAGAUACCUGCU
GENO_A08_R1	G10	15077	-1.59879	186	26696	OR2T1	olfactory receptor family 2 subfamily T member 1	protein-coding	235620	UGCCCGAAUCCUGACUACA
GENO_A16_R2	A01	6883	-1.59806	187	83461	CDCA3	cell division cycle associated 3	protein-coding	33183	GGGUCUUAAACAUGCCCAG
DRUG_C05_R1	F20	5872	-1.59781	188	80830	APOL6	apolipoprotein L6	protein-coding	32748	GGUUUGGCAACAGCAGCUG
GENO_C10_R1	M21	9066	-1.59715	189	51747	LUC7L3	LUC7 like 3 pre-mRNA splicing factor	protein-coding	140356	GCCGGGAUCGAAAGUCAUA
GENO_A21_R1	F05	7354	-1.59638	190	148022	TICAM1	toll like receptor adaptor molecule 1	protein-coding	215970	CCAGCACCAACUACCCAGU
DRUG_C14_R1	M04	2230	-1.59633	191	79192	IRX1	iroquois homeobox 1	protein-coding	216292	CGUGCUUGUGUCUCUUUCC
GENO_A16_R2	L11	6933	-1.5961	192	84216	TMEM117	transmembrane protein 117	protein-coding	141069	GGUGCUUCUAUGGCUACUU
EXTD_C01_R2	J13	4831	-1.59495	193	150160	CCT8L2	chaperonin containing TCP1 subunit 8 like 2	protein-coding	284932	GUAAAGGAAGCGAUCAAUU
GENO_A19_R2	H10	5462	-1.59435	194	129531	MITD1	microtubule interacting and trafficking domain containing 1	protein-coding	36969	GGCUCUGGUGUGUUACCAA
GENO_A19_R2	A03	5482	-1.59327	195	120824	TRIM51GP	tripartite motif-containing 51G, pseudogene	pseudo	272778	UAUGUUCCAAGACCUACAG
GENO_C25_R3	L19	5752	-1.59277	196	284661	LINC01777	long intergenic non-protein coding RNA 1777	ncRNA	265225	CCUGCUGACAAUGCUCCUA
GENO_B11_R1	N13	6783	-1.59267	197	55238	SLC38A7	solute carrier family 38 member 7	protein-coding	26366	GGGUUACUCAACUUCCCAG
GENO_A23_R1	B14	5432	-1.5926	198	221476	PI16	peptidase inhibitor 16	protein-coding	40158	GGAUUUGCCUUACCUGGUA
GENO_B11_R1	I12	6823	-1.59118	199	55347	ABHD10	abhydrolase domain containing 10	protein-coding	125183	CCGAAUGAGGGAAAAAGCA
DRUG_B22_R2	M01	3230	-1.59107	200	4591	TRIM37	tripartite motif containing 37	protein-coding	22764	GGAAUGCAUGGCGGACAUA
GENO_B21_R1	G18	5342	-1.58949	201	150379	PNPLA5	patatin like phospholipase domain containing 5	protein-coding	122024	GCAUGUACGAGGGAUCCCA
DRUG_B11_R1	J13	9497	-1.58869	202	54659	UGT1A3	UDP glucuronosyltransferase family 1 member A3	protein-coding	27742	GGAUGAAUUUGAUCGCCAU
GENO_B05_R1	H15	4061	-1.58823	203	9784	SNX17	sorting nexin 17	protein-coding	138393	GCUGUUCGGCAAGACCCAU
GENO_B32_R1	E22	5091	-1.58661	204					269191	GGACCAAGUACUCCAGAUU
GENO_B19_R2	F09	3270	-1.58651	205	124817	CNTD1	cyclin N-terminal domain containing 1	protein-coding	141667	CCCAUAUAUGAGAGCCUGU
EXTD_B04_R1	G08	19439	-1.58576	206	79891	ZNF671	zinc finger protein 671	protein-coding	31710	GGUGGAUAUGACUUCAGCC
DRUG_C01_R1	M09	6022	-1.58514	207	23552	CDK20	cyclin dependent kinase 20	protein-coding	875	GGAGAUGGAGGACAAUCAG
DRUG_C10_R3	I12	6252	-1.58454	208	10196	PRMT3	protein arginine methyltransferase 3	protein-coding	111606	GCAGUCUAUAAAGUUGUCA
GENO_B32_R1	C05	5172	-1.58358	209					276284	UGGUGAAGGUAGUAGUACU
GENO_C01_R1	O22	6152	-1.58229	210	2040	STOM	stomatin	protein-coding	146344	GGUCAUAUGUGCCUUACCU
DRUG_C05_R1	D06	6173	-1.58194	211	64241	ABCG8	ATP binding cassette subfamily G member 8	protein-coding	118184	GGAAUCCUUAUUCUCGACG
EXTD_C01_R2	P22	5031	-1.58185	212	2709	GJB5	gap junction protein beta 5	protein-coding	7443	GGCAAGAGAGAGGAUUCAG
EXTD_C02_R1	H07	19589	-1.58181	213	8462	KLF11	Kruppel like factor 11	protein-coding	4968	GGUCCAUUAGGACAUCACU
DRUG_A11_R1	C19	6553	-1.58157	214	5431	POLR2B	RNA polymerase II subunit B	protein-coding	116902	GCAUGCUAGUGGAGAAGUU
EXTD_C03_R1	A05	25379	-1.58122	215	5433	POLR2D	RNA polymerase II subunit D	protein-coding	114453	CCACACUGUUGACUACCUC
GENO_B11_R1	N06	7093	-1.58111	216	55704	CCDC88A	coiled-coil domain containing 88A	protein-coding	124989	GCGAACAGAAAGUCGACAA
GENO_A16_R2	I09	7324	-1.58081	217	83756	TAS1R3	taste 1 receptor member 3	protein-coding	121169	GGGCUAAAUCACCACCAGA
GENO_A21_R1	C18	7824	-1.58031	218	149986	LSM14B	LSM family member 14B	protein-coding	217001	GGGCAAAACCGUCCAACUA
DRUG_C16_R1	B14	16501	-1.5788	219	8821	INPP4B	inositol polyphosphate-4-phosphatase type II B	protein-coding	104700	GGAAGACGAGAACAUUACG
GENO_C25_R3	H01	6142	-1.57858	220	284422	SMIM24	small integral membrane protein 24	protein-coding	265187	GGACCAGAGUGAAGACAAG
DRUG_B18_R2	H13	3631	-1.5781	221	421	ARVCF	armadillo repeat gene deleted in velocardiofacial syndrome	protein-coding	10433	GGAAAGAAGGAUGGUGAGA
DRUG_C05_R1	E20	6263	-1.57719	222	53373	TPCN1	two pore segment channel 1	protein-coding	104683	GGCAGUUUGAAGGCCUCAU
GENO_A08_R1	M22	15749	-1.57435	223	27089	UQCRQ	ubiquinol-cytochrome c reductase complex III subunit VII	protein-coding	217146	GCUACAGCUUGUCACCGUU
DRUG_C18_R1	J10	11309	-1.57414	224	60529	ALX4	ALX homeobox 4	protein-coding	215780	GCUACCUGAGUGUCAAGGA
GENO_C06_R2	O03	4711	-1.57394	225	10639	HHCM	Mahlavu hepatocellular carcinoma	other	259031	CUCAGUGAAUGGGUUAGCA
GENO_C21_R2	C10	2670	-1.57331	226					264292	CCUGCGGUUGACUCCUUUG
DRUG_B16_R1	M10	17323	-1.57304	227	23498	HAAO	3-hydroxyanthranilate 3,4-dioxygenase	protein-coding	108304	GGGAGAGAUAUUCCUCCUG
DRUG_C20_R1	K10	12862	-1.57275	228	6698	SPRR1A	small proline rich protein 1A	protein-coding	215668	GUUAGCAUGCUGUCACCCU
GENO_C01_R1	G03	6393	-1.57266	229	563	AZGP1	alpha-2-glycoprotein 1, zinc-binding	protein-coding	147092	GCAGGACAGCCAACUUCAG
GENO_A20_R1	M22	8235	-1.57073	230	140947	DCANP1	dendritic cell associated nuclear protein	protein-coding	127790	GGUCAGUUUGAGGCAUCAC
DRUG_B05_R2	K13	4171	-1.57054	231	2569	GABRR1	gamma-aminobutyric acid type A receptor rho1 subunit	protein-coding	118962	CGGAUCUCACUCUCCCAGU
DRUG_C16_R1	K14	16791	-1.5702	232	10936	GPR75	G protein-coupled receptor 75	protein-coding	2228	GGAAAUUCAGAACCAACUU
EXTD_C01_R2	H22	5212	-1.57	233	120114	FAT3	FAT atypical cadherin 3	protein-coding	258369	CGACAAUGCCUCCAUAGUG
GENO_B19_R2	M10	3580	-1.56919	234	128153	SPATA17	spermatogenesis associated 17	protein-coding	123854	GCUGGUUUCGAGGAUGUCA
EXTD_C04_R1	N21	17944	-1.56914	235	147929	ZNF565	zinc finger protein 565	protein-coding	39083	GGGAUAAAGAUAAGCCUUU
DRUG_C11_R1	C21	4721	-1.56872	236	5434	POLR2E	RNA polymerase II subunit E	protein-coding	119455	GGAGCUGCUCAUCAACAUC
GENO_A08_R1	H05	15909	-1.56853	237	26173	INTS1	integrator complex subunit 1	protein-coding	264962	GCAUGAGCAAACUCCUCCA
GENO_C19_R2	J20	3060	-1.568	238	130120	REG3G	regenerating family member 3 gamma	protein-coding	279359	CCAUCUUAAACCCUGGCCA
DRUG_B16_R1	H14	17523	-1.56702	239	83468	GLT8D2	glycosyltransferase 8 domain containing 2	protein-coding	112239	GGGAAGAUCAGACCAGACU
GENO_B16_R2	M05	3941	-1.5664	240	83893	SPATA16	spermatogenesis associated 16	protein-coding	125656	CCCACCUAACAUCCUGGAA
DRUG_B05_R2	K20	4241	-1.5662	241	24	ABCA4	ATP binding cassette subfamily A member 4	protein-coding	116834	GCUACACAUCUUGUCCCAA
GENO_A07_R1	G20	4931	-1.5654	242	23492	CBX7	chromobox 7	protein-coding	137077	GGGUAACACACACCAAGAG
GENO_C10_R1	C05	9757	-1.5651	243	51517	NCKIPSD	NCK interacting protein with SH3 domain	protein-coding	148643	GCGCAGUUGGGCACUAUAU
GENO_B27_R1	D07	7634	-1.56508	244					266074	GGAAAGUCGAGAGGCUACG
GENO_A08_R1	D22	16019	-1.56453	245	27189	IL17C	interleukin 17C	protein-coding	256535	CACCGAGUUCAUCCACGUC
DRUG_C05_R1	K14	6503	-1.56453	246	154664	ABCA13	ATP binding cassette subfamily A member 13	protein-coding	118191	CGAUCCAACACUCCAGAUU
DRUG_C20_R1	O15	13143	-1.564	247	3872	KRT17	keratin 17	protein-coding	8563	GGAAUACAAAAUCCUGCUG
DRUG_C05_R1	N03	6553	-1.56189	248	3778	KCNMA1	potassium calcium-activated channel subfamily M alpha 1	protein-coding	112880	CCCAAUAGAAUCCUGCCAG
DRUG_B11_R1	H10	10218	-1.56092	249	29899	GPSM2	G protein signaling modulator 2	protein-coding	20382	GGAGAAUUUAUAGCACUGU
GENO_B16_R2	C17	4081	-1.5607	250	83607	AMMECR1L	AMMECR1 like	protein-coding	125647	CGUUAACCAGUGCACUUAA
EXTD_C03_R1	D14	26504	-1.56052	251	9923	ZBTB40	zinc finger and BTB domain containing 40	protein-coding	108644	GGUGGUAAGGGAUGUCUCU
GENO_B02_R1	I12	3741	-1.56018	252	4494	MT1F	metallothionein 1F	protein-coding	44682	GGACAACCUUUCUCCCAGA
DRUG_B09_R1	J05	1450	-1.55882	253	2232	FDXR	ferredoxin reductase	protein-coding	111428	GCAACUGAGGUAACCUUAG
DRUG_C23_R1	A01	11330	-1.55813	254	7098	TLR3	toll like receptor 3	protein-coding	107056	GGUACAUCAUGCAGUUCAA
GENO_A09_R1	D20	4501	-1.55797	255	51283	BFAR	bifunctional apoptosis regulator	protein-coding	5848	GGAUAAGAUUCUGUCAUAG
GENO_A16_R2	J11	7964	-1.55578	256	84182	MINDY4	MINDY lysine 48 deubiquitinase 4	protein-coding	127623	GGCCAAAGUCUGGUCUGAU
GENO_B21_R1	M10	6302	-1.55559	257					264324	CCAAUCCUAGCAAGUCAAG
EXTD_A04_R1	E08	19298	-1.55548	258	84146	ZNF644	zinc finger protein 644	protein-coding	148278	GGUUUUGUGGCCUAGUCUU
GENO_B11_R1	G11	7814	-1.55422	259	55051	NRDE2	NRDE-2, necessary for RNA interference, domain containing	protein-coding	132214	GCAUCUUUGAUAAUGGACU
GENO_B11_R1	K18	7814	-1.55422	259	55421	NCBP3	nuclear cap binding subunit 3	protein-coding	140600	GGUAAUUUAUGGACUCGCC
DRUG_C18_R1	I02	12020	-1.55316	261	63923	TNN	tenascin N	protein-coding	258596	CGGCAAGGUUUCUCAGCUU
GENO_C10_R1	P05	10017	-1.55304	262	54540	FAM193B	family with sequence similarity 193 member B	protein-coding	127226	CCACACGUUACAAGCUCCA
EXTD_C03_R1	K18	26956	-1.5522	263	81628	TSC22D4	TSC22 domain family member 4	protein-coding	6644	GGGAGUGUGGACAGUAUCU
DRUG_A11_R1	L13	7314	-1.55216	264	54490	UGT2B28	UDP glucuronosyltransferase family 2 member B28	protein-coding	42786	GAUAGAUGGGUUGACAUCA
DRUG_C16_R1	F17	17403	-1.55205	265	1345	COX6C	cytochrome c oxidase subunit 6C	protein-coding	14697	GGAAGGCUGGUAUCUUUCA
GENO_B27_R1	H10	7944	-1.55153	266	643236	TMEM72	transmembrane protein 72	protein-coding	266171	CCUAUCCAUUUAUUCACCC
DRUG_A11_R1	K12	7334	-1.55139	267	340351	AGBL3	ATP/GTP binding protein like 3	protein-coding	149325	GCAUAUUGAUUGGACUCCU
DRUG_B05_R2	I02	4481	-1.55133	268	7442	TRPV1	transient receptor potential cation channel subfamily V member 1	protein-coding	105495	GCCCUGUUAUCACCAUCCA
GENO_B32_R1	N17	6032	-1.55132	269					269102	GGGCAUGCACACUUCAUAC
DRUG_A07_R1	E07	21184	-1.55084	270	4534	MTM1	myotubularin 1	protein-coding	104444	GGAUCAAGCAACAACAGCC
EXTD_C03_R1	C20	27046	-1.55055	271	10629	TAF6L	TATA-box binding protein associated factor 6 like	protein-coding	3852	GGUUGCACUCCAGGACUUG
DRUG_A19_R1	N06	13804	-1.55036	272	23336	SYNM	synemin	protein-coding	44583	GAGAGUGAUUGACUGCCUG
DRUG_B11_R1	G16	10498	-1.55013	273	2937	GSS	glutathione synthetase	protein-coding	117841	CCUGCUAGUGGAUGCUGUC
DRUG_C09_R1	D05	8475	-1.54783	274	55316	RSAD1	radical S-adenosyl methionine domain containing 1	protein-coding	26738	GGUUGUCUAUAGGCCUCCA
DRUG_B19_R1	C21	15007	-1.5476	275	2301	FOXE3	forkhead box E3	protein-coding	46191	GCCUCUCAUUUCUUCUCCC
DRUG_B20_R1	I07	11911	-1.54713	276	347240	KIF24	kinesin family member 24	protein-coding	26588	GGAAUUAAGAUCUGGCCCU
GENO_A23_R1	F06	6743	-1.54708	277	221908	PPP1R35	protein phosphatase 1 regulatory subunit 35	protein-coding	127903	CCAUCUUGUGUGACCCAGA
DRUG_A16_R1	D09	15518	-1.54707	278	54108	CHRAC1	chromatin accessibility complex 1	protein-coding	117976	CCUAUCAUAAGCCCAAUUU
GENO_B16_R2	H18	4431	-1.54646	279	84677	DSCR8	Down syndrome critical region 8 (non-protein coding)	ncRNA	216262	UGAGUCCAUUCAGUUCAUG
GENO_A01_R1	J08	7233	-1.54631	280	2512	FTL	ferritin light chain	protein-coding	7833	GGACAUCAAGAAGCCAGCU
DRUG_C05_R1	L16	6853	-1.54606	281	509	ATP5C1	ATP synthase, H+ transporting, mitochondrial F1 complex, gamma polypeptide 1	protein-coding	117319	GCUCGAAUAUAUGGAUUGG
GENO_A19_R2	J14	6363	-1.54579	282					263954	GCUCAGGUGGUGGUGACUA
DRUG_C19_R1	P18	18406	-1.54567	283	1821	DRP2	dystrophin related protein 2	protein-coding	10874	GGAGACACAUGCGGCCUUU
GENO_A26_R2	C04	4981	-1.54559	284					265647	GCGAUUAGAUGUCCCAGAU
DRUG_C20_R1	D13	13754	-1.54497	285	440050	KRTAP5-7	keratin associated protein 5-7	protein-coding	285106	GCCAUAUCUGCCUGCCUUU
DRUG_C10_R3	A14	7734	-1.54452	286	10249	GLYAT	glycine-N-acyltransferase	protein-coding	112512	GGAAUUCCUUGGAUCACCA
GENO_A10_R1	M19	4351	-1.54452	287	51738	GHRL	ghrelin and obestatin prepropeptide	protein-coding	24321	GGAGUCGAAGAAGCCACCA
GENO_C10_R1	L22	10208	-1.54418	288	54956	PARP16	poly(ADP-ribose) polymerase family member 16	protein-coding	25599	GGAUUCCAAGGAGAUAGAU
DRUG_C07_R1	G03	6793	-1.54359	289	4676	NAP1L4	nucleosome assembly protein 1 like 4	protein-coding	17304	GGAAAGAAUGUUACUGUCA
GENO_C10_R1	L03	10228	-1.54325	290	54494	C11orf71	chromosome 11 open reading frame 71	protein-coding	123169	GCCAGAACGAUUGGAACAG
DRUG_B12_R1	D19	1830	-1.54237	291	5430	POLR2A	RNA polymerase II subunit A	protein-coding	116900	GGAUAUCCUGGCUAAGUCC
DRUG_A16_R1	L18	15719	-1.5415	292	23417	MLYCD	malonyl-CoA decarboxylase	protein-coding	118771	GGCAAUCGUGAAGGAACAU
DRUG_C02_R1	A09	9146	-1.54122	293	6787	NEK4	NIMA related kinase 4	protein-coding	373	GGAAGCCCAGCUCUUGUCU
GENO_B16_R2	L14	4561	-1.54118	294	84752	B3GNT9	UDP-GlcNAc:betaGal beta-1,3-N-acetylglucosaminyltransferase 9	protein-coding	141193	CCCGUGUAAUGGUGACCCU
DRUG_C16_R1	G13	17784	-1.54075	295	427	ASAH1	N-acylsphingosine amidohydrolase 1	protein-coding	119214	GGGUAUUGCCGCUGUUACU
GENO_C25_R3	O11	7184	-1.54067	296	284269	LOC284269	chromosome 9 open reading frame 86 pseudogene 1	pseudo	272314	GCAGCUCUUCACAGUCUCA
DRUG_B19_R1	E19	15237	-1.54016	297	2957	GTF2A1	general transcription factor IIA subunit 1	protein-coding	5730	GGUUCUUAUUCCUGCAUCA
DRUG_C02_R1	G13	9186	-1.54004	298	23178	PASK	PAS domain containing serine/threonine kinase	protein-coding	978	GGUCUGAACCAGUGGAUGU
GENO_C23_R1	P16	3450	-1.54003	299	246184	CDC26	cell division cycle 26	protein-coding	37059	GGAAGAUGUGGAAGUUGUA
GENO_A16_R2	P14	8375	-1.53971	300	144453	BEST3	bestrophin 3	protein-coding	141128	GGAUAAAAUAGCUAUGCCA
DRUG_A11_R1	C01	7664	-1.53863	301	285848	PNPLA1	patatin like phospholipase domain containing 1	protein-coding	41138	GGAUGACCCACGCAUUGUU
GENO_C06_R2	M07	5612	-1.53783	302	10616	RBCK1	RANBP2-type and C3HC4-type zinc finger containing 1	protein-coding	122340	CCUUCAUCAACAAGCCCAC
DRUG_C17_R2	F09	3330	-1.53778	303	10213	PSMD14	proteasome 26S subunit, non-ATPase 14	protein-coding	120442	GGCAUUAAUUCAUGGACUA
DRUG_B19_R1	B19	15317	-1.53757	304	4520	MTF1	metal regulatory transcription factor 1	protein-coding	3247	GGAUGAAGAUGACGACGGA
DRUG_B19_R1	P13	15318	-1.53754	305	6657	SOX2	SRY-box 2	protein-coding	4588	GGAUAAGUACACGCUGCCC
GENO_B26_R3	J06	5152	-1.53744	306	342371	ATXN1L	ataxin 1 like	protein-coding	265831	CCUUGCCACCUCUCACCUU
DRUG_C09_R1	C10	8765	-1.5374	307	7296	TXNRD1	thioredoxin reductase 1	protein-coding	111302	GCAGUUUCUUCUCUCAUAU
DRUG_C02_R1	P14	9296	-1.5368	308	2151	F2RL2	coagulation factor II thrombin receptor like 2	protein-coding	5132	GGACCAGAUCCAUCUGUAC
GENO_B26_R3	K17	5172	-1.53665	309	337973	KRTAP19-6	keratin associated protein 19-6	protein-coding	279326	GGUUAUGGAUUCUCUGGAU
DRUG_A23_R3	E19	24806	-1.53664	310	23408	SIRT5	sirtuin 5	protein-coding	19751	GGAAAAGGUGCUCCAGAAC
DRUG_C02_R1	I14	9316	-1.53621	311	8711	TNK1	tyrosine kinase non receptor 1	protein-coding	110827	GGAUCUAGUCUGCCCACUA
DRUG_C11_R1	M20	5562	-1.5358	312	9744	ACAP1	ArfGAP with coiled-coil, ankyrin repeat and PH domains 1	protein-coding	21984	GGACAUCUCUUCAAACGGG
GENO_A20_R1	H14	9336	-1.53539	313	144406	WDR66	WD repeat domain 66	protein-coding	123900	GGAACAAUCAAUACCACCU
DRUG_B18_R2	G19	4231	-1.53525	314	820	CAMP	cathelicidin antimicrobial peptide	protein-coding	146364	CCAGAGGAUUGUGACUUCA
EXTD_B02_R1	K03	7884	-1.53496	315	541611	HSP90AB6P	heat shock protein 90 alpha family class B member 6, pseudogene	pseudo	258198	UCCCUUAUCGGGCUCCUUU
EXTD_C02_R1	A12	21727	-1.53486	316	10001	MED6	mediator complex subunit 6	protein-coding	114531	CCAGACUUGGGAUCAGUUA
DRUG_B16_R1	G07	18596	-1.5347	317	9077	DIRAS3	DIRAS family GTPase 3	protein-coding	120404	GCCAAGACCGAUGUGAAUG
DRUG_C09_R1	K08	8876	-1.5334	318	2582	GALE	UDP-galactose-4-epimerase	protein-coding	116843	GCUUUAUGGCGGUCAUCCA
DRUG_A16_R1	P21	16019	-1.53319	319	3992	FADS1	fatty acid desaturase 1	protein-coding	117478	GCUCUGGCUAGAUGCCUAU
DRUG_A21_R1	K14	6072	-1.5331	320	7060	THBS4	thrombospondin 4	protein-coding	12756	GGUCUUUGACCUUCUCCCA
EXTD_C02_R1	J13	21866	-1.53181	321	83746	L3MBTL2	L3MBTL2, polycomb repressive complex 1 subunit	protein-coding	33430	GGAUCACAGUUACAAGGCU
GENO_B05_R1	K13	5232	-1.53147	322	9662	CEP135	centrosomal protein 135	protein-coding	127502	GCUACAAGAAAAGUUAGCA
GENO_A24_R4	N22	5001	-1.53141	323	283635	FAM177A1	family with sequence similarity 177 member A1	protein-coding	129812	GGACAUCCUAGAGCCUUAA
GENO_B10_R1	F20	3200	-1.53105	324	54904	NSD3	nuclear receptor binding SET domain protein 3	protein-coding	109504	GGCUUUCAGUACCCAGCUA
GENO_A27_R3	M17	5852	-1.53093	325	346288	SEPT14	septin 14	protein-coding	149707	GGACAAGUUCGAGCAUCUU
GENO_B20_R1	L17	5492	-1.53035	326	138724	C9orf131	chromosome 9 open reading frame 131	protein-coding	149403	GGAAAUCUGGUGACACUAU
DRUG_B18_R2	G04	4301	-1.53025	327	10631	POSTN	periostin	protein-coding	17962	GGAAUGAAAGGCUGCCCAG
GENO_A08_R1	B08	16962	-1.53023	328	27128	CYTH4	cytohesin 4	protein-coding	134099	CGGUUCCUGUAUAAAGGCG
DRUG_B19_R1	J02	15548	-1.5301	329	9793	CKAP5	cytoskeleton associated protein 5	protein-coding	21923	GGAUUAGAAGCUGCACUUG
GENO_A09_R1	E04	5302	-1.53001	330	51093	RRNAD1	ribosomal RNA adenine dimethylase domain containing 1	protein-coding	23531	GGAAGCAUUGGAUGGACUG
GENO_B27_R1	M04	8445	-1.52963	331	375612	LHFPL3	lipoma HMGIC fusion partner-like 3	protein-coding	242204	AGCUGUACCACACCAACUA
GENO_A26_R2	P16	5362	-1.52902	332	343171	OR2W3	olfactory receptor family 2 subfamily W member 3	protein-coding	241347	CUUCUUCCUCGCCCACCUU
DRUG_C16_R1	G17	18195	-1.52856	333	51676	ASB2	ankyrin repeat and SOCS box containing 2	protein-coding	121776	GCCGUUUACUUGGCAACGU
EXTD_C03_R1	M21	28251	-1.52837	334	860	RUNX2	runt related transcription factor 2	protein-coding	5253	GGACAGAGUCAGAUUACAG
DRUG_B21_R1	N01	5122	-1.52816	335	5901	RAN	RAN, member RAS oncogene family	protein-coding	120461	GCUCAUUGGAGACCCUAAC
GENO_A08_R1	L04	17022	-1.52805	336	27352	SGSM3	small G protein signaling modulator 3	protein-coding	23435	GGAAGAAGGUGAUGAGCCU
DRUG_A16_R1	F18	16209	-1.52792	337	64129	TINAGL1	tubulointerstitial nephritis antigen like 1	protein-coding	105753	GUGGCAGUGUGACCAAGAA
DRUG_C10_R3	G19	8375	-1.52721	338	55790	CSGALNACT1	chondroitin sulfate N-acetylgalactosaminyltransferase 1	protein-coding	112031	GCCAUUGAAUCAGCCUUGG
GENO_C22_R1	G15	4461	-1.52692	339	157310	PEBP4	phosphatidylethanolamine binding protein 4	protein-coding	127887	CCUGAAGCAAGCACCCAGU
DRUG_C02_R1	F19	9637	-1.52677	340	25865	PRKD2	protein kinase D2	protein-coding	1011	GGCCCUUAUCAAUGGAGAU
DRUG_C02_R1	O08	9657	-1.52618	341	117	ADCYAP1R1	ADCYAP receptor type I	protein-coding	1954	GGAGAUACUUCUACUGGUA
GENO_A07_R1	C01	6233	-1.52605	342	23024	PDZRN3	PDZ domain containing ring finger 3	protein-coding	261131	CCACGAUGGAUCAUCCAGU
DRUG_A07_R1	B06	21746	-1.52603	343	23530	NNT	nicotinamide nucleotide transhydrogenase	protein-coding	108345	GGGCACAUUUUCUCACUAC
GENO_A20_R1	L13	9636	-1.52575	344	138652	PRSS47	protease, serine 47	protein-coding	264056	CCAUGCUCCUCAAAUCCCA
GENO_B11_R1	P19	8585	-1.52546	345	55258	THNSL2	threonine synthase like 2	protein-coding	125147	GCACGUCACUGUGGUUGUA
GENO_B10_R1	H14	3360	-1.52539	346	54919	DNAAF5	dynein axonemal assembly factor 5	protein-coding	127017	GCCGUGGUCCAAAGUUGUA
GENO_C33_R1	O10	1420	-1.52519	347					277122	GCCUUAAACAUUUGUGCCA
EXTD_C02_R1	M22	22198	-1.52452	348	5017	OVOL1	ovo like transcriptional repressor 1	protein-coding	115544	GCCUUCGAGACUCUAGCUA
GENO_C33_R1	O14	1440	-1.52448	349					269931	GGGAGUCUUGUGGUCCUUU
DRUG_B21_R1	H01	5222	-1.52435	350	11021	RAB35	RAB35, member RAS oncogene family	protein-coding	120486	CCACGAUCGGAGUGGAUUU
DRUG_C14_R1	C01	4191	-1.52388	351	51067	YARS2	tyrosyl-tRNA synthetase 2	protein-coding	120546	CGAAAAUAGAGCUCCCAGA
DRUG_A21_R1	H17	6323	-1.52381	352	57799	RAB40C	RAB40C, member RAS oncogene family	protein-coding	120826	GUAACGGGAUCGACUACAA
EXTD_C01_R2	B12	5932	-1.52286	353	8894	EIF2S2	eukaryotic translation initiation factor 2 subunit beta	protein-coding	14005	GGAUGAAAUACUAGAGAAA
GENO_A20_R1	C08	9727	-1.52283	354	139599	MAGEE2	MAGE family member E2	protein-coding	36769	GGUGAAAUACAAGCUACUA
GENO_B21_R1	K12	7244	-1.52232	355	150759	LINC00342	long intergenic non-protein coding RNA 342	ncRNA	126391	GGAUGCAAGGUUGCCUCAA
GENO_A19_R2	P11	6813	-1.52153	356	126353	MISP	mitotic spindle positioning	protein-coding	149263	GCUACACAUACCAUCUGGU
EXTD_B04_R1	N15	22780	-1.52077	357	54811	ZNF562	zinc finger protein 562	protein-coding	25255	GGAAGCCUCUAUUGGACAA
DRUG_C10_R3	H15	8625	-1.52046	358	55624	POMGNT1	protein O-linked mannose N-acetylglucosaminyltransferase 1 (beta 1,2-)	protein-coding	25416	GGAAUGUGGACAGUCUGAA
GENO_B25_R3	G17	8285	-1.5203	359	284009	LOC284009	uncharacterized LOC284009	ncRNA	279868	GGAAAGAGCACAGACUUCG
DRUG_B19_R1	A22	15869	-1.51971	360	6749	SSRP1	structure specific recognition protein 1	protein-coding	12812	GGCAAAGUGGACAACAUCC
DRUG_B20_R1	P05	12802	-1.51877	361	4651	MYO10	myosin X	protein-coding	118392	GCACAAUUACCCACCAGAA
GENO_B20_R1	O20	5902	-1.51834	362					264111	GGAAACCCUCUGCAAGUCA
EXTD_C01_R2	O06	6002	-1.51828	363	1915	EEF1A1	eukaryotic translation elongation factor 1 alpha 1	protein-coding	2991	GGAUGUCUACAAAAUUGGU
GENO_B11_R1	E13	8785	-1.51801	364	55032	SLC35A5	solute carrier family 35 member A5	protein-coding	25861	GGACGUGGAUUUCAUCACG
DRUG_C14_R1	B09	4371	-1.51723	365	55198	APPL2	adaptor protein, phosphotyrosine interacting with PH domain and leucine zipper 2	protein-coding	26415	GGAUCUAUUUGGACUCGCU
EXTD_B04_R1	B19	22970	-1.51707	366	80264	ZNF430	zinc finger protein 430	protein-coding	32506	GGCUGUAGAAGUGUGGAUG
GENO_B19_R2	L03	4521	-1.51662	367	125963	OR1M1	olfactory receptor family 1 subfamily M member 1	protein-coding	215228	CGGACACCUCUGUGAAUAG
DRUG_B10_R1	D08	9056	-1.51622	368	56339	METTL3	methyltransferase like 3	protein-coding	27966	GGUCAGUCAGGAGAUCCUA
GENO_C34_R1	L03	4331	-1.51557	369					270401	CCUCGUUUAAAUCCAGCUC
DRUG_A07_R1	K01	21987	-1.51539	370	8612	PLPP2	phospholipid phosphatase 2	protein-coding	43265	GACCUGGCCAAGUACAUGA
DRUG_C14_R1	B19	4421	-1.51539	371	1749	DLX5	distal-less homeobox 5	protein-coding	3219	GGACUAUUUAUUCCAGCUU
DRUG_C11_R1	L04	6102	-1.51465	372	5921	RASA1	RAS p21 protein activator 1	protein-coding	120289	GGCGUGUACGAGCUAUUCU
GENO_C06_R2	G08	6192	-1.51459	373	11081	KERA	keratocan	protein-coding	136189	CCUGAUAGAAACCAUUCCU
DRUG_A21_R1	A17	6583	-1.51419	374	26284	ERAL1	Era like 12S mitochondrial rRNA chaperone 1	protein-coding	16687	GGGAAGUCAACACUCUCCA
GENO_A08_R1	E01	17423	-1.51347	375	25936	NSL1	NSL1, MIS12 kinetochore complex component	protein-coding	23039	GGAGAUCAGUGAAGCCAUG
GENO_A08_R1	P17	17423	-1.51347	375	26333	OR7A17	olfactory receptor family 7 subfamily A member 17	protein-coding	46376	GACAUCUGUUUCAUCUCCA
GENO_C25_R3	A15	7934	-1.51338	377	283796	GOLGA8IP	golgin A8 family member I, pseudogene	pseudo	242028	GGUCUGGACAUCAUCAUCC
GENO_C25_R3	O03	7934	-1.51338	377	284252	KCTD1	potassium channel tetramerization domain containing 1	protein-coding	130186	CCACACCUGUAUUCAUAUG
GENO_A23_R1	O13	7714	-1.51336	379	202151	RANBP3L	RAN binding protein 3 like	protein-coding	127898	CCCUGUAUGAAGCAGCAGA
GENO_A27_R3	K21	6433	-1.51332	380	345651	ACTBL2	actin, beta like 2	protein-coding	253618	UGCCAUUCUACGCCUGGAU
DRUG_B21_R1	F07	5522	-1.51292	381	9364	RAB28	RAB28, member RAS oncogene family	protein-coding	120382	GGAGUCAGAAACUCAGCCA
DRUG_B11_R1	E18	11470	-1.51269	382	5832	ALDH18A1	aldehyde dehydrogenase 18 family member A1	protein-coding	346	GGUUCAGAUGAUGCAAAGC
DRUG_A16_R1	A02	16781	-1.51208	383	9415	FADS2	fatty acid desaturase 2	protein-coding	117244	CCAAAUGGUCCAUCCAGCA
DRUG_C14_R1	F09	4521	-1.51169	384	1869	E2F1	E2F transcription factor 1	protein-coding	2670	GGACCUUCGUAGCAUUGCA
GENO_B32_R1	P20	7103	-1.51115	385	403340	MGC70870	C-terminal binding protein 2 pseudogene	pseudo	217347	CCCUGCUUAUAUGUUGCAU
EXTD_C02_R1	P15	22820	-1.51086	386	4146	MATN1	matrilin 1, cartilage matrix protein	protein-coding	11551	GGACUACAUUAAUGAUGCU
DRUG_C10_R3	A06	9006	-1.51018	387	2678	GGT1	gamma-glutamyltransferase 1	protein-coding	256536	CAGUUCAGUGAUUUGCCUG
DRUG_C19_R1	H10	19549	-1.50991	388	10677	AVIL	advillin	protein-coding	18375	GGAAAUAAUUUAUCCACCA
GENO_A08_R1	A13	17523	-1.50983	389	25909	AHCTF1	AT-hook containing transcription factor 1	protein-coding	108718	GGUUAUGCUACAACUACCC
GENO_C10_R1	G15	10949	-1.50981	390	51603	METTL13	methyltransferase like 13	protein-coding	122851	GCGGUGACUAUGUCAUUGA
EXTD_A04_R1	N03	21766	-1.50976	391	90233	ZNF551	zinc finger protein 551	protein-coding	36488	GGACUUCUAAGGGCAAUAC
DRUG_A21_R1	P08	6723	-1.50901	392	9148	NEURL1	neuralized E3 ubiquitin protein ligase 1	protein-coding	14323	GGCUGAAGAUCACCAAGAA
GENO_A16_R2	J19	9166	-1.50878	393	84189	SLITRK6	SLIT and NTRK like family member 6	protein-coding	109738	GGAAUCUAUUUGCCCUACU
GENO_A19_R2	I14	7063	-1.50806	394	127545	RPL18AP4	ribosomal protein L18a pseudogene 4	pseudo	272837	GGUGUUUGAGAAGUACCCA
GENO_A16_R2	H03	9186	-1.508	395	84138	SLC7A6OS	solute carrier family 7 member 6 opposite strand	protein-coding	141055	GCGGCGGAGAAUAAUGUCU
DRUG_C12_R1	K09	5041	-1.50646	396	8681	JMJD7-PLA2G4B	JMJD7-PLA2G4B readthrough	protein-coding	15937	GGCAGCUCAAGAAUGUCAU
DRUG_C05_R1	M07	7604	-1.50645	397	2890	GRIA1	glutamate ionotropic receptor AMPA type subunit 1	protein-coding	106272	GGGUUUUUGUUUGAUCCCA
GENO_A19_R2	B01	7093	-1.50644	398	124220	ZG16B	zymogen granule protein 16B	protein-coding	141391	GCCAGGCGAAUACAUCACA
DRUG_C09_R1	L06	9627	-1.50638	399	137964	GPAT4	glycerol-3-phosphate acyltransferase 4	protein-coding	128417	CCGAUCGAUGUGAUCAUCU
GENO_A34_R1	J09	4341	-1.50637	400					270389	GCAUGAGAAGUGACCCAGA
GENO_A21_R1	H08	10007	-1.50563	401	152138	PYDC2	pyrin domain containing 2	protein-coding	273121	GACAGAGGUAGACAAGGCU
GENO_B27_R1	N10	9006	-1.50512	402					266226	GCUGCUUAGACUGAUUUCU
DRUG_B10_R1	F11	9516	-1.50492	403	2131	EXT1	exostosin glycosyltransferase 1	protein-coding	116804	GGAUAAAAUCCUAGCACUU
GENO_A11_R1	G15	3310	-1.50483	404	55054	ATG16L1	autophagy related 16 like 1	protein-coding	44268	GAAGUGAGGGUACCAGCUA
GENO_C10_R1	C16	11059	-1.50471	405	54663	WDR74	WD repeat domain 74	protein-coding	123047	GGUCCGUGUUUAUGAUCCA
DRUG_C09_R1	P04	9677	-1.50458	406	8623	ASMTL	acetylserotonin O-methyltransferase like	protein-coding	111437	CCUCUUUACAUACCUGGAG
GENO_B05_R1	A10	5792	-1.50432	407	9878	TOX4	TOX high mobility group box family member 4	protein-coding	22164	GGAUGGCAGUUUUUCAGCC
DRUG_B11_R1	C21	11690	-1.50421	408	5434	POLR2E	RNA polymerase II subunit E	protein-coding	119454	CCGACCAGAUGUUUGUGUU
GENO_B16_R2	O12	5482	-1.50371	409	84465	MEGF11	multiple EGF like domains 11	protein-coding	34172	GGAUUGUCCUUGCCACCAU
GENO_B05_R1	M11	5812	-1.50335	410	9682	KDM4A	lysine demethylase 4A	protein-coding	148456	GCCACGAGCAUCCUAUGAU
GENO_A01_R1	C22	8355	-1.50283	411	1489	CTF1	cardiotrophin 1	protein-coding	9716	GGAAUAUGUGCAGCUCCAG
DRUG_B16_R1	H09	19659	-1.50267	412	57325	KAT14	lysine acetyltransferase 14	protein-coding	118001	GGGAACAGCUCAGUUACCU
GENO_B21_R1	M14	7804	-1.50254	413	151188	ARL6IP6	ADP ribosylation factor like GTPase 6 interacting protein 6	protein-coding	39122	GGUUCAAGAAACUGACUGG
DRUG_C09_R1	G12	9737	-1.50242	414	669	BPGM	bisphosphoglycerate mutase	protein-coding	118123	GCAGCCAUUAAGAAAGUAG
DRUG_C19_R1	H08	19799	-1.50209	415	84517	ACTRT3	actin related protein T3	protein-coding	34189	GGGUUACUGUCUGCCUCAU
GENO_B25_R3	I05	8765	-1.5017	416	284034	LINC00670	long intergenic non-protein coding RNA 670	ncRNA	141917	GCACCAUGACCUGUCACUA
GENO_C26_R1	G03	3020	-1.50169	417	286514	MAGEB18	MAGE family member B18	protein-coding	41249	GGAAGGAUAAGUGUCACUU
DRUG_B22_R2	H17	4551	-1.50155	418	7336	UBE2V2	ubiquitin conjugating enzyme E2 V2	protein-coding	120332	GCAAUGUGGGUGCUGACUA
GENO_A24_R4	E20	6833	-1.50146	419	266553	OFCC1	orofacial cleft 1 candidate 1	protein-coding	39746	GGCACUGGAAAUCCAGCUU
GENO_A06_R1	C19	2420	-1.50099	420	10471	PFDN6	prefoldin subunit 6	protein-coding	136571	GCGAUACGAAUCCCAGCUU
GENO_C35_R1	C22	4751	-1.50097	421					271199	GCCCAAUAGGAUAGCCCAA
DRUG_B19_R1	D17	16470	-1.50026	422	58158	NEUROD4	neuronal differentiation 4	protein-coding	29097	GGUCUGGGCUCCCAAAAUG
DRUG_C11_R1	A10	6473	-1.50013	423	3036	HAS1	hyaluronan synthase 1	protein-coding	119443	GCCCAAGAUUCUUCAGUCU
GENO_C01_R1	P11	8215	-1.49987	424	1325	CORT	cortistatin	protein-coding	284621	GCCCACAAGAUGCCAUUGU
GENO_A16_R2	B02	9396	-1.49979	425	84516	DCTN5	dynactin subunit 5	protein-coding	141112	GGGCUCUUAGAAUCAGUUU
DRUG_C16_R1	O03	19167	-1.49974	426	161725	OTUD7A	OTU deubiquitinase 7A	protein-coding	122014	CGAGCUGUAAACGGCUUCU
DRUG_A07_R1	D03	22348	-1.49946	427	5529	PPP2R5E	protein phosphatase 2 regulatory subunit B'epsilon	protein-coding	104843	GGAGCUUAUCACUCUUCCA
DRUG_C22_R2	N06	5021	-1.49942	428	4321	MMP12	matrix metallopeptidase 12	protein-coding	104022	GGACGAAUUCUGGACUACA
DRUG_C18_R1	L05	13864	-1.49877	429	1826	DSCAM	DS cell adhesion molecule	protein-coding	9846	GGAUGUCCACAUCAAGGCU
GENO_C10_R1	N18	11189	-1.49868	430	54969	HPF1	histone PARylation factor 1	protein-coding	215741	GGCUUGGUUGUUCCAGUAG
DRUG_B16_R1	H16	19800	-1.49843	431	4013	VWA5A	von Willebrand factor A domain containing 5A	protein-coding	144314	GCUUAUGCAGGCCGACCUA
GENO_B26_R3	L15	6162	-1.49759	432	339476	ERVMER61-1	endogenous retrovirus group MER61 member 1	other	253457	AGUUAUUGUAAACCACGGA
DRUG_A20_R1	N05	10808	-1.49697	433	4621	MYH3	myosin heavy chain 3	protein-coding	118358	CCAGAGGAUGUGUACGCCA
GENO_C22_R1	C12	5372	-1.49696	434	164118	TTC24	tetratricopeptide repeat domain 24	protein-coding	264479	CCCUAUUCUAGGUGCUUAG
DRUG_A19_R1	L13	15448	-1.49662	435	5970	RELA	RELA proto-oncogene, NF-kB subunit	protein-coding	109424	GGCUAUAACUCGCCUAGUG
GENO_B05_R1	M06	5962	-1.49608	436	10053	AP1M2	adaptor related protein complex 1 mu 2 subunit	protein-coding	16385	GGAGUACAUCACUCAGCAG
DRUG_B16_R1	J04	19900	-1.49541	437	91862	MARVELD3	MARVEL domain containing 3	protein-coding	35502	GGUGGAAUAUUACCAGUCA
GENO_C22_R1	F17	5422	-1.49532	438	160418	TMTC3	transmembrane and tetratricopeptide repeat containing 3	protein-coding	141869	GGUUAUUCAAUCCCAACUU
DRUG_C02_R1	A17	10708	-1.49526	439	51530	ZC3HC1	zinc finger C3HC-type containing 1	protein-coding	126921	GCGGAACAACCUUCAUUGG
DRUG_B21_R1	J22	5992	-1.49502	440	51619	UBE2D4	ubiquitin conjugating enzyme E2 D4 (putative)	protein-coding	120823	GAGAUAGCACACACCUACA
DRUG_A09_R1	P15	4761	-1.49498	441	5831	PYCR1	pyrroline-5-carboxylate reductase 1	protein-coding	111750	CGCAGAUCCCAUGGACAUU
EXTD_C04_R1	K07	22057	-1.49489	442	57567	ZNF319	zinc finger protein 319	protein-coding	219567	CGUGUGCGAGUUGCAUUUC
DRUG_A08_R1	J03	3400	-1.49478	443	151556	GPR155	G protein-coupled receptor 155	protein-coding	6722	GGCUUUUUCCAGCCUUACU
DRUG_A20_R1	I03	10879	-1.49468	444	3835	KIF22	kinesin family member 22	protein-coding	118450	GCAAGAUUGGAGCUACUCG
GENO_C24_R3	N12	5122	-1.4942	445	283587	LINC01146	long intergenic non-protein coding RNA 1146	ncRNA	265076	CCCAGUUAAGUUCUCUCCA
DRUG_A21_R1	E05	7133	-1.49383	446	10875	FGL2	fibrinogen like 2	protein-coding	103936	GGUGUCCGUAAUGGGAUUU
GENO_A07_R1	P09	7334	-1.49276	447	23339	VPS39	VPS39, HOPS complex subunit	protein-coding	241601	CGCCUGGAGAACAAUCACU
GENO_C06_R2	M04	6743	-1.49251	448	11179	ZNF277	zinc finger protein 277	protein-coding	137005	GGUUCACUGAACAGCCCAU
GENO_B27_R1	J14	9296	-1.49244	449	387707	CC2D2B	coiled-coil and C2 domain containing 2B	protein-coding	223285	GGACAUGAUUAUAGCUUCU
GENO_C16_R2	E17	3681	-1.49243	450	83667	SESN2	sestrin 2	protein-coding	131126	GCCUAUAGCCUCACCUACA
GENO_B16_R2	N18	5762	-1.49231	451	64423	INF2	inverted formin, FH2 and WH2 domain containing	protein-coding	141125	CCCUGCUUAGCGUGAUCAA
GENO_B19_R2	A02	4961	-1.49204	452	126410	CYP4F22	cytochrome P450 family 4 subfamily F member 22	protein-coding	110313	GGACAUCAAGCUCCCAGAU
EXTD_C04_R1	G04	22218	-1.49198	453	63934	ZNF667	zinc finger protein 667	protein-coding	29830	GGAAACUCAGAAGUUUGGU
GENO_A08_R1	A02	18014	-1.49197	454	26355	FAM162A	family with sequence similarity 162 member A	protein-coding	216990	GCUAUCUAAUGAUUGCCCU
DRUG_C02_R1	F22	10839	-1.4914	455	1234	CCR5	C-C motif chemokine receptor 5 (gene/pseudogene)	protein-coding	2082	GGGCUCUAUUUUAUAGGCU
DRUG_B20_R1	I06	13664	-1.49133	456	55964	SEPT3	septin 3	protein-coding	38123	GGAAGAAACGCAUCCCUGA
GENO_C10_R1	P15	11349	-1.49126	457	54546	RNF186	ring finger protein 186	protein-coding	123175	GCCUGGGUCAAGAAUUACA
GENO_A25_R1	C12	6543	-1.4907	458					265268	CCCAAAAUAGAGUCAUAAU
GENO_B28_R1	E02	2300	-1.49018	459					274751	UGUAAGGCGUGCUUUGCUU
DRUG_B19_R1	M21	16791	-1.48987	460	10660	LBX1	ladybird homeobox 1	protein-coding	42147	GCAUCGAGGACAUCCUCAA
GENO_A25_R1	N14	6583	-1.48937	461					273909	UGAAAGAUGUAGGCAACCG
GENO_C06_R2	O08	6833	-1.4889	462	11249	NXPH2	neurexophilin 2	protein-coding	216610	CGGAGAUUCAGGAGCCAUU
DRUG_A21_R1	F03	7273	-1.48865	463	57111	RAB25	RAB25, member RAS oncogene family	protein-coding	120611	GGUCUUCAUGCCCUAUCAC
GENO_B33_R1	J09	6183	-1.48833	464					269671	GGAGUCGAUAACCGCCAAG
DRUG_A21_R1	L12	7284	-1.48824	465	10299	MARCH6	membrane associated ring-CH-type finger 6	protein-coding	43837	GGAAUUUGAAUGAUCCAGA
GENO_A01_R1	I13	8735	-1.48811	466	651	BMP3	bone morphogenetic protein 3	protein-coding	147100	GCUUACAGGGACACCGGAA
GENO_A23_R1	D19	8455	-1.48764	467	203328	SUSD3	sushi domain containing 3	protein-coding	148065	CCACUACUGAGGGUAAUUU
DRUG_B19_R1	H15	16862	-1.48757	468	5013	OTX1	orthodenticle homeobox 1	protein-coding	5691	GGAGAAGAAACGCAACUAC
GENO_A09_R1	F08	6523	-1.48738	469	51298	THEG	theg spermatid protein	protein-coding	24715	GGACUUGGAAGAGGACAUU
GENO_B20_R1	D19	6963	-1.48727	470	136051	ZNF786	zinc finger protein 786	protein-coding	110157	GGAAUCCCAGGUCCCAGAA
GENO_C25_R3	P11	8665	-1.48679	471	284827	KRTAP13-4	keratin associated protein 13-4	protein-coding	215404	GACGACUUGCUCUGGAUCU
DRUG_C17_R2	J02	4961	-1.48619	472	6647	SOD1	superoxide dismutase 1	protein-coding	119429	GGAUGAAGAGAGGCAUGUU
DRUG_C11_R1	M17	6833	-1.48603	473	30815	ST6GALNAC6	ST6 N-acetylgalactosaminide alpha-2,6-sialyltransferase 6	protein-coding	111845	GCAGUGUUCGUGAUCCUCU
DRUG_A11_R1	D19	9036	-1.48562	474	6901	TAZ	tafazzin	protein-coding	7811	GGAGCUACACUCCCACUUC
DRUG_C13_R1	H06	3160	-1.4849	475	84460	ZMAT1	zinc finger matrin-type 1	protein-coding	253787	CCUCAUUGCUUACCAGCUC
GENO_C19_R2	H11	4641	-1.48455	476	124995	MRPL10	mitochondrial ribosomal protein L10	protein-coding	129405	CCGUCGUGUGAUGCACUUU
GENO_B20_R1	N14	7063	-1.48434	477	145501	ISM2	isthmin 2	protein-coding	142021	GGGAAUGGGUUGCCCAAUU
DRUG_A08_R1	D17	3691	-1.48396	478	10148	EBI3	Epstein-Barr virus induced 3	protein-coding	42117	GCAGCUUCGUGCCUUUCAU
GENO_C01_R1	B06	8615	-1.48389	479	2070	EYA4	EYA transcriptional coactivator and phosphatase 4	protein-coding	14092	GGACCUAGCAAGUCCUCAU
GENO_C34_R1	K22	5062	-1.48385	480					270610	CCACUCUGCUUCUCUCUCA
GENO_C05_R1	K21	2860	-1.48379	481	9672	SDC3	syndecan 3	protein-coding	284724	ACUGGAUGACCUCUACUCG
GENO_C25_R3	C08	8755	-1.48352	482	285033	STARD7-AS1	STARD7 antisense RNA 1	ncRNA	280025	CGGGAGUCUUACUUUGUUG
EXTD_C02_R1	H15	24074	-1.48333	483	28999	KLF15	Kruppel like factor 15	protein-coding	46208	GAUGACAGCGAUGCCUCCA
EXTD_B04_R1	C01	24747	-1.4825	484	7673	ZNF222	zinc finger protein 222	protein-coding	20517	GGUCUCAAGAUACCACCAU
DRUG_B20_R1	B01	13944	-1.48242	485	3849	KRT2	keratin 2	protein-coding	8472	GGAUCUUGUGGAGGAUUAU
GENO_A08_R1	B09	18285	-1.48212	486	26093	CCDC9	coiled-coil domain containing 9	protein-coding	148598	CCGUAAGAAAGCUGAACUU
GENO_C05_R1	A02	2900	-1.4821	487	9865	TRIL	TLR4 interactor with leucine rich repeats	protein-coding	22156	GGGCAUAUAGAGACCAUCU
DRUG_C16_R1	K16	19779	-1.48159	488	27201	GPR78	G protein-coupled receptor 78	protein-coding	42642	GUCAUUGGCUUCCUGGACA
EXTD_C03_R1	A19	30794	-1.48158	489	5454	POU3F2	POU class 3 homeobox 2	protein-coding	3328	GGCAAAAGGAAAGCAACUA
GENO_A27_R3	D06	7484	-1.48146	490	387119	CEP85L	centrosomal protein 85 like	protein-coding	149546	CCUGGCUAUCAGGAUUUCA
DRUG_C14_R1	P13	5342	-1.48136	491	170825	GSX2	GS homeobox 2	protein-coding	45674	GAUUCCACUGCCUCACCAU
GENO_A21_R1	K15	10719	-1.48128	492	147015	DHRS13	dehydrogenase/reductase 13	protein-coding	113871	GCGCGUUGACCGCCAAAAA
DRUG_B16_R1	E19	20372	-1.4812	493	134549	SHROOM1	shroom family member 1	protein-coding	104846	GGGUCCUAUCAGUUCAGCU
GENO_B11_R1	J10	9787	-1.48063	494	55668	GPATCH2L	G-patch domain containing 2 like	protein-coding	25753	GGCCACGGAUUGUGUGAAU
DRUG_B16_R1	I11	20402	-1.48029	495	570	BAAT	bile acid-CoA:amino acid N-acyltransferase	protein-coding	111012	GGAGUACAGAUUGGACUAU
GENO_A21_R1	C11	10759	-1.47991	496	730094	C16orf52	chromosome 16 open reading frame 52	protein-coding	242020	CUGGCGAAGAGAAGCUACA
DRUG_B12_R1	O06	3781	-1.47961	497	79751	SLC25A22	solute carrier family 25 member 22	protein-coding	31497	GGAACUAACUUACCCAGCU
DRUG_C09_R1	A01	10378	-1.47936	498	8794	TNFRSF10C	TNF receptor superfamily member 10c	protein-coding	111379	CGGGAUUUAUUCAGCCUUG
EXTD_A02_R2	P14	2900	-1.47932	499	5316	PKNOX1	PBX/knotted 1 homeobox 1	protein-coding	5111	GGCCAUUUAUAGGCAUCCA
EXTD_A03_R1	A05	14385	-1.47923	500	5433	POLR2D	RNA polymerase II subunit D	protein-coding	114451	GCCCGUUUCAGUCGUUUCA
GENO_A09_R1	J21	6773	-1.47866	501	50854	C6orf48	chromosome 6 open reading frame 48	protein-coding	46270	GUGCAGUUGGGUGAACUAC
GENO_A16_R2	G13	9937	-1.47863	502	83716	CRISPLD2	cysteine rich secretory protein LCCL domain containing 2	protein-coding	141020	GGAACAACUUGUGUUACCG
EXTD_B02_R1	J11	10628	-1.47848	503	687	KLF9	Kruppel like factor 9	protein-coding	3178	GGACAAAAGUACUCCCAGG
GENO_B10_R1	B09	4691	-1.47829	504	53820	RIPPLY3	ripply transcriptional repressor 3	protein-coding	132747	CCCGCCGAAUAAUUCCCAU
DRUG_C17_R2	B07	5222	-1.47794	505	5440	POLR2K	RNA polymerase II subunit K	protein-coding	119466	CCUCAAACAGUACCAAACC
DRUG_C05_R1	H06	8145	-1.47791	506	360	AQP3	aquaporin 3 (Gill blood group)	protein-coding	147362	CCGGAAUUUGGGUCAAUAC
EXTD_C04_R1	O01	23001	-1.47785	507	140467	ZNF358	zinc finger protein 358	protein-coding	42517	GUUGUGUGUUGUGCAGUCA
DRUG_A10_R4	F17	6453	-1.47765	508	2135	EXTL2	exostosin like glycosyltransferase 2	protein-coding	116965	GGAUGAGAAAUCGACUCCA
GENO_C05_R1	I18	3010	-1.47743	509	9993	DGCR2	DiGeorge syndrome critical region gene 2	protein-coding	137903	CGUGUUCUGUGCCCAGCUU
GENO_C32_R1	E12	2970	-1.47738	510	401562	LCNL1	lipocalin like 1	protein-coding	217404	GGUCAUCCUAAAGUCCCAU
GENO_B25_R3	A03	9406	-1.47685	511	283726	SAXO2	stabilizer of axonemal microtubules 2	protein-coding	251750	GGAAGCACUGAAUUCCGUG
DRUG_B05_R2	A18	5692	-1.47629	512	9033	PKD2L1	polycystin 2 like 1, transient receptor potential cation channel	protein-coding	104656	GGAGUAGUGUCCCAGAUUG
EXTD_A02_R2	H22	2980	-1.47625	513	56128	PCDHB8	protocadherin beta 8	protein-coding	27759	GGUCUACAUUGAAGUUGUC
DRUG_C07_R1	H12	8755	-1.47614	514	53630	BCO1	beta-carotene oxygenase 1	protein-coding	108937	GGAGUUCAGUGGAGUCCAA
GENO_B10_R1	B04	4761	-1.47582	515	54859	ELP6	elongator acetyltransferase complex subunit 6	protein-coding	25206	GGCUAAUGCUGGGAACUUG
DRUG_C05_R1	G19	8185	-1.4758	516	1193	CLIC2	chloride intracellular channel 2	protein-coding	145735	CGUGUCCUGAAGACAAAGA
DRUG_A08_R1	K20	3911	-1.47578	517	4055	LTBR	lymphotoxin beta receptor	protein-coding	106772	GGCACCUAUGUCUCAGCUA
DRUG_C02_R1	B07	11379	-1.47551	518	5347	PLK1	polo like kinase 1	protein-coding	103548	GGUGGAUGUGUGGUCCAUU
EXTD_C03_R1	N05	31125	-1.47549	519	8677	STX10	syntaxin 10	protein-coding	137197	CCAUAUGGUCAGCCCAACA
DRUG_C06_R1	G11	6433	-1.47548	520	10048	RANBP9	RAN binding protein 9	protein-coding	16472	GGAAAUGGAACAAGUUGUG
DRUG_C11_R1	D12	7103	-1.47546	521	2770	GNAI1	G protein subunit alpha i1	protein-coding	119622	GGAGUGACGGCGAUCAUCU
GENO_A08_R1	G16	18496	-1.47444	522	26735	OR1L3	olfactory receptor family 1 subfamily L member 3	protein-coding	216622	UGCUGUGUGUUGCUACUAG
DRUG_C16_R1	I02	20030	-1.47414	523	2676	GFRA3	GDNF family receptor alpha 3	protein-coding	110947	GCCUAUGGUAGCUGGACUU
GENO_A07_R1	J06	7954	-1.47402	524	25791	NGEF	neuronal guanine nucleotide exchange factor	protein-coding	135247	GGUAUUUGACUCAGCUCCG
GENO_B24_R2	G04	6072	-1.47369	525	266812	NAP1L5	nucleosome assembly protein 1 like 5	protein-coding	40302	GGAAUUUCAGGCUCUGGAA
DRUG_B16_R1	B06	20622	-1.47366	526	3575	IL7R	interleukin 7 receptor	protein-coding	106714	GGUUUAAGGUGACCCAAUG
GENO_A01_R1	F22	9126	-1.47296	527	2272	FHIT	fragile histidine triad	protein-coding	3005	GGAAUGACAGCAUCUAUGA
GENO_A21_R1	G15	10969	-1.47272	528	146691	TOM1L2	target of myb1 like 2 membrane trafficking protein	protein-coding	37513	GGACUUGCUUCUGCACUAG
GENO_A10_R1	K15	6263	-1.47234	529	51665	ASB1	ankyrin repeat and SOCS box containing 1	protein-coding	134820	CCUAGAGAGUACCCAGAUC
GENO_B05_R1	J19	6453	-1.47228	530	9805	SCRN1	secernin 1	protein-coding	147532	GGGCGAGUUCAAUUUUUCC
DRUG_C05_R1	D13	8255	-1.47211	531	3748	KCNC3	potassium voltage-gated channel subfamily C member 3	protein-coding	105457	GCCUCAACAUCAUCGACUG
GENO_A07_R1	P14	8045	-1.47127	532	25890	ABI3BP	ABI family member 3 binding protein	protein-coding	108714	GGUCUUAAUGAAACUACUG
DRUG_B06_R3	A21	8155	-1.47085	533	486	FXYD2	FXYD domain containing ion transport regulator 2	protein-coding	45992	GAAGCGCAGGCAAAUCAAU
EXTD_C01_R2	M14	6733	-1.47041	534	1840	DTX1	deltex E3 ubiquitin ligase 1	protein-coding	146458	CGGCCUACGAUAUGGACAU
GENO_C01_R1	M19	8966	-1.46987	535	735	C9	complement C9	protein-coding	147271	GCAUUGAGGUCUUUGGACA
GENO_B05_R1	O15	6503	-1.46986	536	9703	KIAA0100	KIAA0100	protein-coding	219430	CGGUACCUGUUUGAGAUCC
DRUG_C13_R1	E16	3590	-1.46979	537	5705	PSMC5	proteasome 26S subunit, ATPase 5	protein-coding	120261	CGAUGCUGGAGUUGCUCAA
GENO_C02_R1	E04	3250	-1.46946	538	4184	SMCP	sperm mitochondria associated cysteine rich protein	protein-coding	144383	CCCAAUGAGAGGCUCCUAU
GENO_C10_R1	L09	11820	-1.46941	539	54502	RBM47	RNA binding motif protein 47	protein-coding	241738	GUAUACACGGUGGCUCCAA
DRUG_C01_R1	I07	10027	-1.46936	540	660	BMX	BMX non-receptor tyrosine kinase	protein-coding	158	GGGAAGACUUCCCUGACUG
GENO_A08_R1	N17	18636	-1.46935	541	26271	FBXO5	F-box protein 5	protein-coding	19626	GGUUCCUGUAAAGACUGCA
DRUG_C09_R1	M09	10658	-1.46929	542	2882	GPX7	glutathione peroxidase 7	protein-coding	117510	GCAAUAAUCUCCCACCCAA
GENO_B05_R1	M21	6523	-1.46889	543	9688	NUP93	nucleoporin 93	protein-coding	148467	CCUUUUUUGACGAGUAUCA
GENO_C01_R1	O18	8996	-1.46867	544	2037	EPB41L2	erythrocyte membrane protein band 4.1 like 2	protein-coding	9864	GGAAAAAGGUUCCCAGCCA
GENO_C21_R2	M11	4511	-1.46852	545					273021	GGACAACAGCAGACACUGU
EXTD_C01_R2	L12	6763	-1.46845	546	2551	GABPA	GA binding protein transcription factor alpha subunit	protein-coding	3554	GGUAAUUUCUUACCAAGGA
GENO_A16_R2	G11	10198	-1.46843	547	83706	FERMT3	fermitin family member 3	protein-coding	124316	GCAGGAAAGACGAGAUCCU
DRUG_C07_R1	O20	8986	-1.4682	548	4720	NDUFS2	NADH:ubiquinone oxidoreductase core subunit S2	protein-coding	107450	GGAGCCACAUAUACUGCCA
GENO_B27_R1	F10	9857	-1.46792	549					266153	GCGGAUUCAUGAAGUUGGG
DRUG_B21_R1	G12	6723	-1.46717	550	10501	SEMA6B	semaphorin 6B	protein-coding	36337	GGUGCUGACGACCUCAACA
GENO_B25_R3	D13	9657	-1.46712	551	284369	SIGLECL1	SIGLEC family like 1	protein-coding	126318	GCCGGAUAUUGGAAAAGCA
DRUG_C02_R1	E21	11670	-1.46695	552	57144	PAK5	p21 (RAC1) activated kinase 5	protein-coding	42997	GCAGAAGUUUACCGGCCUU
DRUG_A18_R1	F06	10738	-1.46605	553	5295	PIK3R1	phosphoinositide-3-kinase regulatory subunit 1	protein-coding	118085	CCUACUACUGUAGCCAACA
DRUG_A16_R1	E07	18446	-1.46595	554	23192	ATG4B	autophagy related 4B cysteine peptidase	protein-coding	121659	GGCAAGUCCAUAGGCCAGU
DRUG_C12_R1	A18	6052	-1.46587	555	3049	HBQ1	hemoglobin subunit theta 1	protein-coding	284635	CGAAGACCUACUUCUCCCA
DRUG_C14_R1	F01	5762	-1.46585	556	26583	DUX4L8	double homeobox 4 like 8	pseudo	42165	GGCCCUACAAGCCUGCUUU
DRUG_A10_R4	M19	6763	-1.46568	557	54480	CHPF2	chondroitin polymerizing factor 2	protein-coding	216497	GCAGGCCAAUAGCACUUAG
GENO_B28_R1	G10	3080	-1.46534	558	388532	RPL21P131	ribosomal protein L21 pseudogene 131	pseudo	266706	GGAAUGCCUCACAAGUGUC
DRUG_A07_R1	B07	23121	-1.46534	559	5521	PPP2R2B	protein phosphatase 2 regulatory subunit Bbeta	protein-coding	104997	GGAUUAACCUAUGGAACUU
DRUG_A07_R1	P09	23121	-1.46534	559	130	ADH6	alcohol dehydrogenase 6 (class V)	protein-coding	106192	GGAGGUUCGCAUAAAGGUU
GENO_C06_R2	H06	7424	-1.46522	561	22862	FNDC3A	fibronectin type III domain containing 3A	protein-coding	148484	GGCAAGGACAGUAGUACUU
DRUG_A07_R1	O09	23131	-1.46489	562	5504	PPP1R2	protein phosphatase 1 regulatory inhibitor subunit 2	protein-coding	2214	GGCUUUUAUUGAACAGCUU
GENO_A19_R2	K02	7864	-1.46489	563	127623	OR2B11	olfactory receptor family 2 subfamily B member 11	protein-coding	216431	ACAUGGGCAGUUCCCAGAA
GENO_A07_R1	M13	8265	-1.46462	564	23165	NUP205	nucleoporin 205	protein-coding	261158	GGUCCUCGUAGACAGCUUG
GENO_A16_R2	O03	10298	-1.46452	565	83935	TMEM133	transmembrane protein 133	protein-coding	33493	GGCUUGACUAUUGUCCAGA
DRUG_C13_R1	H17	3741	-1.46448	566	3073	HEXA	hexosaminidase subunit alpha	protein-coding	119077	GGAGAUGAGGUUGAUUUCA
EXTD_C03_R1	A18	31727	-1.46441	567	148281	SYT6	synaptotagmin 6	protein-coding	149506	CCCUCGGUUGUGAUUUCAU
GENO_C06_R2	M06	7454	-1.46401	568	11180	WDR6	WD repeat domain 6	protein-coding	46282	GCGAGUGCAGAACCUGCUU
GENO_A26_R2	G09	6863	-1.46376	569	286528	SSU72P1	SSU72 pseudogene 1	pseudo	265477	GCGCCUAACAAGCCAAAUA
DRUG_C01_R1	J02	10228	-1.46355	570	5603	MAPK13	mitogen-activated protein kinase 13	protein-coding	323	GGACCAGUAUUUGUCACUA
GENO_B02_R1	E03	7454	-1.46352	571	3014	H2AFX	H2A histone family member X	protein-coding	44809	GCACCUUCUGGAAGACUUG
GENO_B01_R2	M19	2830	-1.4635	572	735	C9	complement C9	protein-coding	147270	CGACCAGUUAUGACCCAGA
DRUG_C19_R1	P21	21034	-1.46345	573	6660	SOX5	SRY-box 5	protein-coding	143052	GCUGCGCAUUGGUGAAUAC
DRUG_B11_R1	L20	12752	-1.4633	574	83937	RASSF4	Ras association domain family member 4	protein-coding	33494	GGAAGAAGGGACUCUGAUC
EXTD_A03_R1	F03	15277	-1.46303	575	4091	SMAD6	SMAD family member 6	protein-coding	16348	GGAACUCAAAACCGUCACG
GENO_A08_R1	J06	18817	-1.46277	576	27330	RPS6KA6	ribosomal protein S6 kinase A6	protein-coding	947	GGAGUUGAAGAAAUCAAAA
GENO_B19_R2	M13	5492	-1.46237	577	123811	FOPNL	FGFR1OP N-terminal like	protein-coding	141313	GCCAAUGGAUGACCACCUA
GENO_C06_R2	I19	7504	-1.46201	578	10577	NPC2	NPC intracellular cholesterol transporter 2	protein-coding	17932	GGAAGUGAAUGUGAGCCCA
EXTD_A04_R1	N01	24355	-1.4618	579	162972	ZNF550	zinc finger protein 550	protein-coding	39994	GGAGCUGUGGAUAGUGAAG
GENO_B16_R2	D09	6513	-1.46176	580	84073	MYCBPAP	MYCBP associated protein	protein-coding	147909	GGGAAUUUUGGGAGUUUCG
DRUG_C20_R1	L18	16430	-1.46163	581	797	CALCB	calcitonin related polypeptide beta	protein-coding	145617	CCUUGGUGAUGCAUUACAA
GENO_A20_R1	G15	11640	-1.46142	582	132720	C4orf32	chromosome 4 open reading frame 32	protein-coding	127960	GGGAAAAUAACAGGACAUG
DRUG_B05_R2	H19	5932	-1.46142	583	3769	KCNJ13	potassium voltage-gated channel subfamily J member 13	protein-coding	105432	GAGGUCUUGCAUAUCUUCG
DRUG_A09_R1	P09	5782	-1.46111	584	9512	PMPCB	peptidase, mitochondrial processing beta subunit	protein-coding	14368	GGCUGCUACCCAAGUUGUU
GENO_B19_R2	B13	5522	-1.46069	585	124411	ZNF720	zinc finger protein 720	protein-coding	220705	CCAGAAUCCUAACUCACUA
DRUG_C12_R1	K10	6182	-1.46065	586	5950	RBP4	retinol binding protein 4	protein-coding	18476	GGAGAACUUCGACAAGGCU
DRUG_B15_R1	K20	4411	-1.46	587	7013	TERF1	telomeric repeat binding factor 1	protein-coding	24979	GGCUAUUAUUCAUGGACUA
GENO_B11_R1	N07	10348	-1.45971	588	55234	SMU1	DNA replication regulator and spliceosomal factor	protein-coding	127101	GGCAUAUUAAGUUUGGUCA
DRUG_B20_R1	G08	14666	-1.45943	589	144165	PRICKLE1	prickle planar cell polarity protein 1	protein-coding	39859	GGUACGGUAUUGCCAGUCU
DRUG_B19_R1	J08	17733	-1.45938	590	7464	CORO2A	coronin 2A	protein-coding	13115	GGUGAUGAUCUGGAACCUG
GENO_A07_R1	N20	8445	-1.45918	591	25873	RPL36	ribosomal protein L36	protein-coding	46239	GUUCGUGCGGGACAUGAUU
EXTD_B02_R1	E08	11580	-1.45889	592	727897	MUC5B	mucin 5B, oligomeric mucus/gel-forming	protein-coding	271925	CCUUUGAUGGCGAUCGCUA
DRUG_A07_R1	E03	23271	-1.45872	593	9562	MINPP1	multiple inositol-polyphosphate phosphatase 1	protein-coding	137819	CCUGUUCAUUUGACCUGGC
DRUG_A20_R1	P16	12000	-1.45862	594	1819	DRG2	developmentally regulated GTP binding protein 2	protein-coding	9750	GGAGAGGGCUUUGAUGUCA
DRUG_C11_R1	O06	7544	-1.4582	595	1124	CHN2	chimerin 2	protein-coding	14167	GGUUUGGAAACCAGACCUU
DRUG_C14_R1	C10	5972	-1.45809	596	8820	HESX1	HESX homeobox 1	protein-coding	5006	GGUCCCAUAGAGAAUCACA
GENO_B24_R2	H02	6533	-1.45808	597	9498	SLC4A8	solute carrier family 4 member 8	protein-coding	265031	GCCCAUUAGCACCCAGAUA
GENO_B28_R1	C13	3310	-1.45802	598	387869	LOC387869	microtubule associated protein 1 light chain 3 beta pseudogene	pseudo	266305	GGUCUACGUAAAUCUCCUG
EXTD_C01_R2	B16	6923	-1.45797	599	8668	EIF3I	eukaryotic translation initiation factor 3 subunit I	protein-coding	13735	GGUGUUGGUGAAUGUUAAG
GENO_B33_R1	F11	6933	-1.45772	600					269630	GGAGAUGAAUCUGGCAACA
GENO_B11_R1	G03	10408	-1.45747	601	55039	TRMT12	tRNA methyltransferase 12 homolog	protein-coding	127056	CGUGACUAUUAAGCAACUA
DRUG_C09_R1	E05	10989	-1.45738	602	79054	TRPM8	transient receptor potential cation channel subfamily M member 8	protein-coding	104798	GGAUGCCCUGACAUCUUCU
GENO_B05_R1	E01	6763	-1.45725	603	9537	TP53I11	tumor protein p53 inducible protein 11	protein-coding	138166	GGUCAUCAUUCGAUGGACC
GENO_B11_R1	H07	10418	-1.4571	604	55182	RNF220	ring finger protein 220	protein-coding	123063	GCGACUUAAGAACUGCCAU
EXTD_C03_R1	L01	32139	-1.45683	605	8405	SPOP	speckle type BTB/POZ protein	protein-coding	13447	GGAAAUGAUGUGCUUCAUU
DRUG_C12_R1	D21	6282	-1.45663	606	5432	POLR2C	RNA polymerase II subunit C	protein-coding	119180	CGGCAAGCCAGAAAGGUUU
DRUG_C14_R1	M08	6012	-1.45661	607	50805	IRX4	iroquois homeobox 4	protein-coding	5659	GGUAUGGAACCAUGGACAG
GENO_C34_R1	O19	5692	-1.45652	608					277474	CCAUGGAUCUGAGUUAGCA
DRUG_B22_R2	B08	5222	-1.45608	609	1756	DMD	dystrophin	protein-coding	14235	GGAGUCUAAAGCACUUUAA
GENO_A01_R1	H20	9576	-1.45552	610	2487	FRZB	frizzled-related protein	protein-coding	10063	GGAGAUUCUAAAGUCCUCU
DRUG_C10_R3	I19	11039	-1.45528	611	10164	CHST4	carbohydrate sulfotransferase 4	protein-coding	111601	GCUAUCGGUAAUCAGAAAU
DRUG_B06_R3	I22	8515	-1.4551	612	6540	SLC6A13	solute carrier family 6 member 13	protein-coding	120133	CGGCCACAUUUCCUUACCU
GENO_B16_R2	K17	6683	-1.45484	613	83882	TSPAN10	tetraspanin 10	protein-coding	42593	GCAGCUGCGUCAAGUAUCU
DRUG_A21_R1	L16	8195	-1.45452	614	92979	MARCH9	membrane associated ring-CH-type finger 9	protein-coding	36604	GGUCCAGAUUGCUGCCAUA
GENO_C24_R3	M04	6252	-1.45451	615	283143	LINC00900	long intergenic non-protein coding RNA 900	ncRNA	264996	GGAUAAGAAUAUGUCCUCA
GENO_B28_R1	B04	3420	-1.45451	616					266791	GCUACUGCUCAGAUCACCU
DRUG_C01_R1	O13	10558	-1.45401	617	1019	CDK4	cyclin dependent kinase 4	protein-coding	44756	GUUCGUGAGGUGGCUUUAC
DRUG_C09_R1	E18	11089	-1.45378	618	79152	FA2H	fatty acid 2-hydroxylase	protein-coding	112196	GCGACAGCUAUUACCUCAU
GENO_C32_R1	I22	3601	-1.45346	619	401703	LOC401703	U2 small nuclear RNA auxiliary factor 1-like 4 pseudogene	pseudo	269243	GGCAGCUUCUGCAACUUCA
GENO_B26_R3	F12	7284	-1.45331	620	100271475	RPL31P51	ribosomal protein L31 pseudogene 51	pseudo	265809	CCUUCACAGGUGCAUCCAC
GENO_A09_R1	L10	7504	-1.45314	621	51373	MRPS17	mitochondrial ribosomal protein S17	protein-coding	23513	GGCUUGUUCUGGAUCCCUA
GENO_C33_R1	D05	3450	-1.45281	622	440044	SLC22A20	solute carrier family 22 member 20	protein-coding	269602	CCAUCUAAGCUGCCUGGAA
DRUG_B09_R1	E21	4631	-1.45252	623	7436	VLDLR	very low density lipoprotein receptor	protein-coding	107088	GGCGGUUACAAGUGUGAAU
EXTD_B04_R1	A08	26292	-1.45244	624	9640	ZNF592	zinc finger protein 592	protein-coding	21638	GGAGUCAUUUGAAGCGGAG
GENO_B05_R1	D10	6863	-1.4524	625	10175	CNIH1	cornichon family AMPA receptor auxiliary protein 1	protein-coding	16921	GGACUCUAUGACCCUACAA
DRUG_C06_R1	G18	6923	-1.45223	626	115584	SLC5A11	solute carrier family 5 member 11	protein-coding	118939	CCUGACCUGGUUUACUCGU
DRUG_C02_R1	D04	12171	-1.45221	627	575	ADGRB1	adhesion G protein-coupled receptor B1	protein-coding	4069	GGACAACUUUGGUGCUGUG
DRUG_C11_R1	O09	7714	-1.45154	628	80235	PIGZ	phosphatidylinositol glycan anchor biosynthesis class Z	protein-coding	112223	GCUUCACCAGACAACCAGC
DRUG_B16_R1	M19	21364	-1.45131	629	56834	GPR137	G protein-coupled receptor 137	protein-coding	45365	GCUAUCAGACGGUGUUCCU
DRUG_B19_R1	K13	17995	-1.45091	630	3233	HOXD4	homeobox D4	protein-coding	6552	GGCAGGUCAUCGUCCUCAU
DRUG_B08_R1	P07	5652	-1.45053	631	8809	IL18R1	interleukin 18 receptor 1	protein-coding	107263	GGCCGAUAAAUCUCUUUCU
DRUG_C06_R1	J20	6973	-1.44985	632	993	CDC25A	cell division cycle 25A	protein-coding	121331	CCAACCUGACCGUCACUAU
DRUG_C01_R1	K09	10708	-1.44967	633	57172	CAMK1G	calcium/calmodulin dependent protein kinase IG	protein-coding	103447	GGUCUUGUCGGCAGUGAAA
EXTD_C04_R1	I04	24567	-1.44958	634	146542	ZNF688	zinc finger protein 688	protein-coding	38249	GGAUCCCUCAAGUUUCCAA
GENO_B19_R2	M09	5722	-1.44952	635	123775	C16orf46	chromosome 16 open reading frame 46	protein-coding	38681	GGGCAAUUAGCGACAUCUG
DRUG_B15_R1	J13	4711	-1.44952	636	23013	SPEN	spen family transcriptional repressor	protein-coding	122740	GGAUUACUAUAGAGAUCCU
GENO_B20_R1	D07	8255	-1.44943	637	135924	OR9A2	olfactory receptor family 9 subfamily A member 2	protein-coding	241338	AAUCUGGCCCAUCUAUGCC
DRUG_C21_R1	A17	5772	-1.44916	638	26284	ERAL1	Era like 12S mitochondrial rRNA chaperone 1	protein-coding	16595	GGAUGUCCUCUUGGUCCAU
EXTD_A03_R1	H19	16049	-1.44901	639	58533	SNX6	sorting nexin 6	protein-coding	38348	GGUGGACAUUUCUGAUGCU
EXTD_A04_R1	M15	25048	-1.44896	640	84671	ZNF347	zinc finger protein 347	protein-coding	34329	GGGAAGGAGCCUUUCACUU
DRUG_C13_R1	E18	4191	-1.44867	641	5706	PSMC6	proteasome 26S subunit, ATPase 6	protein-coding	120264	CCCAGAGUUAUUUCAGCGU
GENO_A23_R1	P15	9596	-1.44802	642	219790	RTKN2	rhotekin 2	protein-coding	241986	UGGCAACAUGUGCUGCCGA
DRUG_C01_R1	F10	10788	-1.44736	643	8649	LAMTOR3	late endosomal/lysosomal adaptor, MAPK and MTOR activator 3	protein-coding	138575	GCCGUUAAGUGCUGCCAAU
DRUG_A21_R1	P12	8395	-1.44712	644	132949	AASDH	aminoadipate-semialdehyde dehydrogenase	protein-coding	110484	GGGAUACCGAAGAUUGUCA
GENO_C21_R2	K21	4891	-1.44689	645	147138	TMC8	transmembrane channel like 8	protein-coding	38887	GGAAUUCGGUCCUACUUCA
GENO_C33_R1	N11	3621	-1.44672	646	440132	LINC00545	long intergenic non-protein coding RNA 545	ncRNA	269727	GGCCAUAUGGAGUGGAUAU
DRUG_C10_R3	E12	11369	-1.44637	647	2949	GSTM5	glutathione S-transferase mu 5	protein-coding	110729	GGCAGGUUCAUAAAUUUCC
GENO_B15_R1	D09	2220	-1.44628	648	80069	LINC00574	long intergenic non-protein coding RNA 574	ncRNA	32204	GGAGCCAGUUUGUUGCUCA
DRUG_C19_R1	K16	21585	-1.44622	649	153527	ZMAT2	zinc finger matrin-type 2	protein-coding	37734	GGAAAUUAAAUGGGAUGAG
GENO_B01_R2	F13	3130	-1.44584	650	971	CD72	CD72 molecule	protein-coding	10320	GGGUUCUGGAAGUCACUAA
EXTD_C01_R2	C22	7113	-1.44553	651	10664	CTCF	CCCTC-binding factor	protein-coding	3855	GGAAUUGGAUCACAAUCAU
GENO_C19_R2	A01	5382	-1.44544	652	120796	OR56A1	olfactory receptor family 56 subfamily A member 1	protein-coding	216755	CCCAUUCCUAUCCUCACUU
DRUG_A07_R1	L17	23573	-1.44538	653	8867	SYNJ1	synaptojanin 1	protein-coding	104702	GGCAAUCAAGGGUACAUAC
EXTD_B04_R1	M14	26664	-1.4452	654	7637	ZNF84	zinc finger protein 84	protein-coding	13135	GGUCAUGAAUGUGAUGCAU
GENO_B20_R1	C16	8405	-1.44504	655	139735	ZFP92	ZFP92 zinc finger protein	protein-coding	272958	GCCUCACCUGAUCUCCCAA
GENO_A16_R2	B22	10799	-1.44492	656	84536	LINC01547	long intergenic non-protein coding RNA 1547	ncRNA	35893	GGAGCCAUGCAAAGUGUCA
GENO_B02_R1	F21	8174	-1.44477	657	3589	IL11	interleukin 11	protein-coding	8867	GGGACAAAUUCCCAGCUGA
DRUG_C14_R1	P16	6333	-1.44475	658	10482	NXF1	nuclear RNA export factor 1	protein-coding	17881	GGCUGUCAACUAUAAGAUU
DRUG_B12_R1	F03	4871	-1.44456	659	5436	POLR2G	RNA polymerase II subunit G	protein-coding	114251	CCACCAUUGACAAUAUUGG
DRUG_B18_R2	E02	5502	-1.44449	660	4684	NCAM1	neural cell adhesion molecule 1	protein-coding	8764	GGCCGAGAUGUCAUCCUGA
DRUG_B22_R2	F04	5402	-1.44389	661	5330	PLCB2	phospholipase C beta 2	protein-coding	14977	GGAGAUGGAGUUUCUGGAU
GENO_A20_R1	J20	12191	-1.44373	662	144766	LINC00355	long intergenic non-protein coding RNA 355	ncRNA	264141	GCACAGGACCCAAGCAUUG
DRUG_C10_R3	H05	11470	-1.44365	663	2186	BPTF	bromodomain PHD finger transcription factor	protein-coding	14735	GGUAGGCGAAAACCAAGAG
GENO_A21_R1	C02	11820	-1.44361	664					264286	CCCACUACAGGUCUCCUCU
DRUG_A21_R1	M18	8505	-1.44305	665	11197	WIF1	WNT inhibitory factor 1	protein-coding	19206	GGGCAGGCAGAAUACUUCU
DRUG_A09_R1	D15	6333	-1.44283	666	54498	SMOX	spermine oxidase	protein-coding	117589	CCCUAUCUAUCAUCUAGCA
DRUG_C07_R1	A13	9727	-1.44273	667	3094	HINT1	histidine triad nucleotide binding protein 1	protein-coding	16211	GGUUCAGAUGGUGGACAGU
DRUG_A11_R1	C20	10147	-1.44269	668	11001	SLC27A2	solute carrier family 27 member 2	protein-coding	117179	GCGCAUAUGGUAUGGAACU
DRUG_A18_R1	G18	11540	-1.44263	669	8189	SYMPK	symplekin	protein-coding	15225	GGAGCAUGAUAUCAGCCUG
DRUG_C18_R1	K01	15779	-1.44229	670	84651	SPINK7	serine peptidase inhibitor, Kazal type 7 (putative)	protein-coding	46408	GCUGCUAGUCUGUCUCCAA
EXTD_C01_R2	B03	7163	-1.44226	671	6361	CCL17	C-C motif chemokine ligand 17	protein-coding	46041	GUACUUCAAGGGAGCCAUU
DRUG_C18_R1	C05	15789	-1.442	672	10994	ILVBL	ilvB acetolactate synthase like	protein-coding	45260	GCUGGUUUGGAGUCUCAUC
GENO_A34_R1	M13	5832	-1.44184	673					270248	GCGUUAUAAAUUCACCCAU
GENO_A20_R1	G08	12261	-1.44149	674	140596	DEFB104A	defensin beta 104A	protein-coding	42637	GCGAAUUUGAAUUGGACAG
GENO_A34_R1	C01	5842	-1.44141	675	440570	LOC440570	uncharacterized LOC440570	ncRNA	279741	CGAAUUGAUGACCAGUUGG
DRUG_B15_R1	A03	4961	-1.44078	676	3175	ONECUT1	one cut homeobox 1	protein-coding	5190	GGGCAGAUGGAAGAGAUCA
GENO_B33_R1	H17	7364	-1.44012	677					269657	CGUCGUCAUCUGCUGCUGU
GENO_C07_R1	F16	5102	-1.44012	678	24145	PANX1	pannexin 1	protein-coding	22794	GGCUGCCUUUGUGGAUUCA
DRUG_A19_R1	P05	17182	-1.43993	679	6663	SOX10	SRY-box 10	protein-coding	3680	GGUCAAGAAGGAGCAGCAG
GENO_A24_R4	I01	10598	-1.43991	680	254099	LINC01342	long intergenic non-protein coding RNA 1342	ncRNA	264823	GCCCUGUGAGUGCAAUAAA
GENO_A19_R2	L21	8335	-1.4395	681	126147	NTN5	netrin 5	protein-coding	42930	GCGAAUUCCAGAGGCAACA
GENO_B19_R2	D05	5902	-1.43946	682	124538	OR4D2	olfactory receptor family 4 subfamily D member 2	protein-coding	213253	CCUCUGAUUCCCAGCUCCA
GENO_B10_R1	E10	5792	-1.43933	683	54707	GPN2	GPN-loop GTPase 2	protein-coding	123036	CCUCGUGGAUUCUCACUAC
DRUG_C16_R1	I03	21204	-1.43933	684	521	ATP5I	ATP synthase, H+ transporting, mitochondrial Fo complex subunit E	protein-coding	120875	GCUUCCUGUGUUGUGUGAU
GENO_B09_R1	K22	2620	-1.43902	685	51187	RSL24D1	ribosomal L24 domain containing 1	protein-coding	134959	GCCUAAUUAUGCUGGACUG
DRUG_B12_R1	J18	5062	-1.43841	686	200315	APOBEC3A	apolipoprotein B mRNA editing enzyme catalytic subunit 3A	protein-coding	45715	GACCUACCUGUGCUACGAA
DRUG_C07_R1	E05	9857	-1.43826	687	51657	STYXL1	serine/threonine/tyrosine interacting like 1	protein-coding	105876	GUAUGACGAAAGCCAUGUG
DRUG_C16_R1	N08	21244	-1.43814	688	23164	MPRIP	myosin phosphatase Rho interacting protein	protein-coding	140224	CGCAGGCAAAACCCAUUUA
EXTD_B02_R1	O19	12592	-1.43806	689	3603	IL16	interleukin 16	protein-coding	40635	GGCAGAGAAUCAGCUCCUU
GENO_B11_R1	G18	10929	-1.43804	690	55339	WDR33	WD repeat domain 33	protein-coding	132486	GCUGUUUUAUAAGCGACCU
GENO_C01_R1	C02	9767	-1.43787	691	1434	CSE1L	chromosome segregation 1 like	protein-coding	41806	GUAUGUGCUUCAGUAACAU
GENO_A24_R4	P02	10728	-1.43779	692	283638	CEP170B	centrosomal protein 170B	protein-coding	279675	GGAAAUCAGCUCCAUCCUG
DRUG_B16_R1	N17	21816	-1.4377	693	59084	ENPP5	ectonucleotide pyrophosphatase/phosphodiesterase 5 (putative)	protein-coding	29310	GGACAUACUAGUGGUGCAG
EXTD_B02_R1	D17	12622	-1.43744	694	3720	JARID2	jumonji and AT-rich interaction domain containing 2	protein-coding	15593	GGGAUUAGGACCAGCAUCA
GENO_A10_R1	H13	7193	-1.43724	695	54458	PRR13	proline rich 13	protein-coding	140591	CCUUACCUCUCCUCCUUAG
GENO_B25_R3	G16	10428	-1.43723	696	285299	LOC285299	FSHD region gene 2 family, member C-like	protein-coding	273804	GGUUGUAGGCUCUUCCAGC
DRUG_C01_R1	D03	11139	-1.43721	697	130106	CIB4	calcium and integrin binding family member 4	protein-coding	279828	UGACAUGUCUGAGGACCUC
GENO_B05_R1	O07	7184	-1.43684	698	9696	CROCC	ciliary rootlet coiled-coil, rootletin	protein-coding	21956	GGAGAAGAUCAGCAAGAUG
DRUG_C01_R1	D02	11159	-1.43663	699	149420	PDIK1L	PDLIM1 interacting kinase 1 like	protein-coding	1706	GGAUAGAAUGCUUUCCUAA
GENO_C10_R1	P02	12531	-1.43644	700	54972	TMEM132A	transmembrane protein 132A	protein-coding	25613	GGCUGAGGAGCUGGUGAAU
GENO_B05_R1	E22	7203	-1.43592	701	9921	RNF10	ring finger protein 10	protein-coding	138487	GCCAAGAUAACCCGUUGUG
DRUG_B22_R2	M03	5522	-1.43575	702	10475	TRIM38	tripartite motif containing 38	protein-coding	17789	GGAAAAGCUCCAGAAAGCU
DRUG_C03_R1	G15	4201	-1.4354	703	347088	ADGRD2	adhesion G protein-coupled receptor D2	protein-coding	112463	CGUGGCCAUGACCUUUCAU
GENO_C21_R2	I22	5101	-1.43493	704	150681	OR6B3	olfactory receptor family 6 subfamily B member 3	protein-coding	284938	GUCUUCUGGAACUUCAUCU
DRUG_C16_R1	K20	21355	-1.43485	705	27239	GPR162	G protein-coupled receptor 162	protein-coding	44274	GGAGGAUGGAGAUGACGAU
GENO_A02_R1	F21	7554	-1.43468	706	3589	IL11	interleukin 11	protein-coding	144596	GCAACAUGGUGCAUCUGUG
DRUG_C02_R1	G08	12772	-1.43453	707	80342	TRAF3IP3	TRAF3 interacting protein 3	protein-coding	123567	GCUAUACACCUGUACCCAG
DRUG_B16_R1	C05	21926	-1.43438	708	242	ALOX12B	arachidonate 12-lipoxygenase, 12R type	protein-coding	106383	GGACCUGCCUGGAUAUUAC
GENO_A20_R1	C16	12491	-1.4341	709	139735	ZFP92	ZFP92 zinc finger protein	protein-coding	264097	GCAUUCUGGACGACAACUC
GENO_B10_R1	D11	5942	-1.43403	710	54084	TSPEAR	thrombospondin type laminin G domain and EAR repeats	protein-coding	133698	GGAGCUCGAUUCUUCGUCG
GENO_B33_R1	P18	7524	-1.43359	711	653492	PSG10P	pregnancy specific beta-1-glycoprotein 10, pseudogene	pseudo	270123	CCCACCUACCAUUGCCCAA
GENO_C20_R1	C01	5732	-1.43332	712	131572	MESTP4	mesoderm specific transcript pseudogene 4	pseudo	263978	GCCUUCCAACAUCCAGCUA
GENO_C20_R1	P07	5732	-1.43332	712					264070	GGUUCAGAGAGGUCCCAAA
GENO_B02_R1	E12	8615	-1.43329	714	4236	MFAP1	microfibril associated protein 1	protein-coding	144123	CGCAUGCGAAACCUGACUG
DRUG_B16_R1	K12	21976	-1.43288	715	55065	SLC52A1	solute carrier family 52 member 1	protein-coding	25795	GGAGGAAGAAGAGGCUUUG
GENO_A16_R2	H12	11109	-1.4328	716	84666	RETNLB	resistin like beta	protein-coding	131401	CCAGGGUCCCAACCAAGAA
DRUG_C01_R1	E03	11299	-1.43259	717	9465	AKAP7	A-kinase anchoring protein 7	protein-coding	138634	CGAUGGGUCUGAAGUCCAA
DRUG_C14_R1	P21	6663	-1.43256	718	23438	HARS2	histidyl-tRNA synthetase 2, mitochondrial	protein-coding	19644	GGCAGUGUUAACAUCCCAA
GENO_B06_R1	L08	2890	-1.43227	719	22902	RUFY3	RUN and FYVE domain containing 3	protein-coding	22453	GGACUCUUGACUCUGACUA
DRUG_C22_R2	F01	6273	-1.43225	720	7321	UBE2D1	ubiquitin conjugating enzyme E2 D1	protein-coding	120309	CCCAUCCAAAAGAAAGGUC
DRUG_B09_R1	O16	5242	-1.43211	721	5224	PGAM2	phosphoglycerate mutase 2	protein-coding	284668	GCACCUGGAAGGGAUGUCA
DRUG_A07_R1	P17	23874	-1.4321	722	8644	AKR1C3	aldo-keto reductase family 1 member C3	protein-coding	13535	GGUUCCGAGAAGUAAAGCU
GENO_B32_R1	B07	9216	-1.43189	723					276392	GGUCUUUGCAGAUGCUGUU
GENO_C35_R1	D17	6553	-1.43149	724					271041	CCCUGCACCUAUUGUCACA
GENO_A16_R2	I21	11149	-1.43124	725	83856	FSD1L	fibronectin type III and SPRY domain containing 1 like	protein-coding	131173	GGAACAAGCUCGUAAAUCC
DRUG_A20_R1	O13	12852	-1.4312	726	3866	KRT15	keratin 15	protein-coding	11133	GGUGGAAGCCGAAGUAUCU
GENO_A02_R1	G18	7694	-1.43095	727	4337	MOCS1	molybdenum cofactor synthesis 1	protein-coding	215906	CCAUAGGUGUUACCACCAA
GENO_A26_R2	F13	7624	-1.43066	728	339145	FAM92B	family with sequence similarity 92 member B	protein-coding	124493	GGGCCAAUAUCACUCACUU
GENO_A07_R1	M05	9396	-1.43043	729	23151	GRAMD4	GRAM domain containing 4	protein-coding	261155	CGCCCUAUAUCAUCUGGAG
DRUG_C23_R1	C05	14014	-1.43039	730	8893	EIF2B5	eukaryotic translation initiation factor 2B subunit epsilon	protein-coding	137354	CCUACACAUGUACUCAGCU
GENO_C21_R2	L11	5182	-1.43032	731					264260	CCUCAGCAUUGUGCUCCUC
DRUG_B06_R3	E21	9086	-1.43012	732	23636	NUP62	nucleoporin 62	protein-coding	20093	GGAUCUCAAGGACAUCAUC
DRUG_B12_R1	A06	5322	-1.43005	733	55186	SLC25A36	solute carrier family 25 member 36	protein-coding	121046	GCCAUUAUGAUGGCCACCU
DRUG_C01_R1	A01	11389	-1.42998	734	22848	AAK1	AP2 associated kinase 1	protein-coding	103351	GGACAAGCAAUGGGAUGAA
GENO_A06_R1	M17	3941	-1.42991	735	10630	PDPN	podoplanin	protein-coding	122608	GGAAGUCGAUAGUCUCAAA
GENO_A20_R1	A15	12622	-1.4299	736	131474	CHCHD4	coiled-coil-helix-coiled-coil-helix domain containing 4	protein-coding	148041	GCAUGGAUUGAUACUGCCA
DRUG_C08_R1	H06	6723	-1.4298	737	5819	NECTIN2	nectin cell adhesion molecule 2	protein-coding	12344	GGAGUUAAUAAAUGCCUUG
GENO_A01_R1	K03	10248	-1.42948	738	665	BNIP3L	BCL2 interacting protein 3 like	protein-coding	5250	GGCAUUUUACUAACCUUAU
GENO_B27_R1	N02	10738	-1.42942	739					266220	GCACCUGUCAACUUAACUC
EXTD_C03_R1	E20	33636	-1.42928	740	7004	TEAD4	TEA domain transcription factor 4	protein-coding	115367	CCCAAGAUGCUGUGUAUUU
DRUG_C09_R1	F01	11770	-1.42927	741	128	ADH5	alcohol dehydrogenase 5 (class III), chi polypeptide	protein-coding	106191	GGCAUGAAGUUGUUGCCAG
GENO_B20_R1	I04	8946	-1.42919	742	140700	SAMD10	sterile alpha motif domain containing 10	protein-coding	45575	GUGGCUCAAGAAGCACUGU
GENO_B02_R1	J20	8775	-1.42913	743	5201	PFDN1	prefoldin subunit 1	protein-coding	4425	GGAAGAAAGAACAGAUGUU
DRUG_A07_R1	H03	23954	-1.42857	744	26191	PTPN22	protein tyrosine phosphatase, non-receptor type 22	protein-coding	104904	GGGUCCUUUAUCUACAACC
DRUG_A07_R1	P06	23954	-1.42857	744	1580	CYP4B1	cytochrome P450 family 4 subfamily B member 1	protein-coding	2280	GGCUAUGGACAAAUUCCCA
GENO_B24_R2	H12	7414	-1.42824	746	283422	LINC01559	long intergenic non-protein coding RNA 1559	ncRNA	124391	CCUAAAUGUUCAUUAGCAG
GENO_B01_R2	D10	3430	-1.42818	747	2189	FANCG	Fanconi anemia complementation group G	protein-coding	146522	GGUAAUCGAGACACUUACU
GENO_C20_R1	G18	5912	-1.42815	748	140688	NOL4L	nucleolar protein 4 like	protein-coding	128992	GCUCUGUUUAGAAUCACCU
DRUG_C19_R1	F19	22167	-1.42801	749	64067	NPAS3	neuronal PAS domain protein 3	protein-coding	29753	GGCAUCCAUCAUUCGACUU
DRUG_B06_R3	M19	9136	-1.42794	750	6565	SLC15A2	solute carrier family 15 member 2	protein-coding	120037	CGGACUAGAUACUUCUCAG
DRUG_C13_R1	J07	4781	-1.42793	751	3425	IDUA	iduronidase, alpha-L-	protein-coding	119425	GCUACAACUUCACCCACCU
GENO_B35_R1	C07	4021	-1.42785	752					270868	GCGCAAGUUCUGUCUUCCA
GENO_B32_R1	C12	9346	-1.42702	753	401537	RPSAP49	ribosomal protein SA pseudogene 49	pseudo	269163	GGAAAAGUUAUGGCACCUA
GENO_A20_R1	E03	12712	-1.42701	754	132014	IL17RE	interleukin 17 receptor E	protein-coding	129668	GCCUAUGGCUCGGACUUCU
GENO_C35_R1	O03	6673	-1.42686	755					277974	GCGUCAGAUCCAGACACCU
GENO_A23_R1	F09	10207	-1.42681	756	203522	INTS6L	integrator complex subunit 6 like	protein-coding	128492	GGCUUCUGGACUGACUACU
GENO_A23_R1	B18	10208	-1.42677	757	221481	ARMC12	armadillo repeat containing 12	protein-coding	129299	GCCCAGUCGUUCCUACUUU
GENO_C10_R1	P04	12742	-1.42665	758	54973	INTS11	integrator complex subunit 11	protein-coding	33839	GGUGCCCAUCUACUUCUCC
DRUG_C07_R1	D07	10198	-1.42654	759	5533	PPP3CC	protein phosphatase 3 catalytic subunit gamma	protein-coding	104784	GGAUAGCAUACACGCUGGU
GENO_B27_R1	F14	10809	-1.42632	760	387638	C10orf113	chromosome 10 open reading frame 113	protein-coding	254786	AGAAGGUGCUGAAAAUGAC
DRUG_B11_R1	M15	13724	-1.42586	761	81849	ST6GALNAC5	ST6 N-acetylgalactosaminide alpha-2,6-sialyltransferase 5	protein-coding	112233	GGCUCCCAGAUUGACCAGA
GENO_A34_R1	L10	6202	-1.42582	762					270782	GGUGCUGACAAAAUGGACA
DRUG_C19_R1	E14	22247	-1.4255	763	6919	TCEA2	transcription elongation factor A2	protein-coding	6594	GGAAAAAGAACUGCACCUA
GENO_B19_R2	N16	6152	-1.4255	764	130678	RPLP1P5	ribosomal protein lateral stalk subunit P1 pseudogene 5	pseudo	263962	GGAUCUGAUGAUGACAUGG
GENO_C23_R1	H21	6763	-1.42434	765	219285	SAMD9L	sterile alpha motif domain containing 9 like	protein-coding	39551	GGAAGCACAACUCAUUUCC
GENO_C32_R1	K15	4381	-1.42388	766	401106	LINC00884	long intergenic non-protein coding RNA 884	ncRNA	268937	CGUGAUGACAUCUCACCAG
DRUG_A07_R1	F16	24064	-1.42371	767	51741	WWOX	WW domain containing oxidoreductase	protein-coding	121192	AGGACGGCUGGGUUUACUA
DRUG_C20_R1	M14	17653	-1.42354	768	64518	TEKT3	tektin 3	protein-coding	33358	GGUCCAAUUUAACCAACUA
DRUG_B10_R1	F18	12832	-1.42345	769	346606	MOGAT3	monoacylglycerol O-acyltransferase 3	protein-coding	112439	GGGAUUAUUAUCCUGUCAA
DRUG_C12_R1	F09	7123	-1.42286	770	5439	POLR2J	RNA polymerase II subunit J	protein-coding	117924	CGUGUCCUGUACAUAGAUU
DRUG_B21_R1	L06	7894	-1.42255	771	51257	MARCH2	membrane associated ring-CH-type finger 2	protein-coding	24574	GGCACCCUGAUCUCAUUCU
EXTD_C01_R2	K02	7464	-1.42255	772	80331	DNAJC5	DnaJ heat shock protein family (Hsp40) member C5	protein-coding	148920	GCUUUGUUUGUCCCACUUU
GENO_A24_R4	J06	11680	-1.42222	773	283463	MUC19	mucin 19, oligomeric	protein-coding	41071	GGAGUCCAUAGAACCACUG
DRUG_A22_R1	G20	5302	-1.42221	774	2207	FCER1G	Fc fragment of IgE receptor Ig	protein-coding	14095	GGCAGCUAUAACCAGCUAU
DRUG_A07_R1	L02	24105	-1.4219	775	1594	CYP27B1	cytochrome P450 family 27 subfamily B member 1	protein-coding	2378	GGAAGUGCUAAGACUGUAC
DRUG_C02_R1	G02	13203	-1.42185	776	6790	AURKA	aurora kinase A	protein-coding	427	GGCAACCAGUGUACCUCAU
DRUG_C03_R1	F03	4691	-1.42179	777	51704	GPRC5B	G protein-coupled receptor class C group 5 member B	protein-coding	5650	GGAGAAGAAGAGCCCUGUG
DRUG_A11_R1	D02	10688	-1.42178	778	2767	GNA11	G protein subunit alpha 11	protein-coding	119616	CCACCUUCGAGCAUCAGUA
DRUG_C19_R1	N09	22368	-1.42172	779	83482	SCRT1	scratch family transcriptional repressor 1	protein-coding	42680	GUCCUAUCUCAACAAGCAC
DRUG_B05_R2	M04	6573	-1.4217	780	10347	ABCA7	ATP binding cassette subfamily A member 7	protein-coding	117591	CGAGGACCAAUAAGAUCAG
GENO_B10_R1	H13	6292	-1.42164	781	54458	PRR13	proline rich 13	protein-coding	27008	GGCCUUUUGUUGGUUGCAC
GENO_B28_R1	C06	4461	-1.42136	782					266651	GGAAGCCGUGUUAUCAGUG
GENO_C10_R1	N03	12862	-1.42108	783	54518	APBB1IP	amyloid beta precursor protein binding family B member 1 interacting protein	protein-coding	132821	GCAUCUCUACAAGCAUCAA
DRUG_C11_R1	M13	8495	-1.42096	784	27090	ST6GALNAC4	ST6 N-acetylgalactosaminide alpha-2,6-sialyltransferase 4	protein-coding	21251	GGUCUGUCAAGUGGCCUUU
EXTD_A02_R2	F20	4421	-1.42095	785	56125	PCDHB11	protocadherin beta 11	protein-coding	27443	GGUGAGAGAACUGUCCUCA
GENO_C05_R1	D09	4341	-1.42092	786	9733	SART3	squamous cell carcinoma antigen recognized by T-cells 3	protein-coding	138344	GCUUUGAAUGCCGGCUUCA
DRUG_A19_R1	H16	17774	-1.42058	787	1062	CENPE	centromere protein E	protein-coding	121337	CCAAUCAUCGAUUCUGCCA
DRUG_C12_R1	N18	7183	-1.42045	788	340075	ARSI	arylsulfatase family member I	protein-coding	253460	GGACGCAAGGGCACUUAUU
DRUG_B12_R1	F09	5622	-1.4204	789	5439	POLR2J	RNA polymerase II subunit J	protein-coding	117923	CCGACGUGUCCUGUACAUA
DRUG_A08_R1	G12	5402	-1.42036	790	3959	LGALS3BP	galectin 3 binding protein	protein-coding	107756	GGAUUGACAUCACCCUGUC
DRUG_A22_R1	P18	5352	-1.42027	791	6586	SLIT3	slit guidance ligand 3	protein-coding	12482	GGAUCACCAAGAUGGACUU
GENO_C22_R1	F03	7704	-1.42027	792	159686	CFAP58	cilia and flagella associated protein 58	protein-coding	218853	GGAUGAUCAGACCACCAUU
DRUG_A07_R1	N07	24145	-1.42014	793	220115	TPTE2P3	transmembrane phosphoinositide 3-phosphatase and tensin homolog 2 pseudogene 3	pseudo	269740	GCGUCUACCAUAUGCUCUG
DRUG_C22_R2	K10	6503	-1.41991	794	11026	LILRA3	leukocyte immunoglobulin like receptor A3	protein-coding	18751	GGGCGGUAUUGCUGUAUCU
GENO_B27_R1	F02	10959	-1.41976	795	387597	ILDR2	immunoglobulin like domain containing receptor 2	protein-coding	242215	AAACAGGGCUCGACUGUCA
GENO_C04_R1	E20	4551	-1.41974	796	8788	DLK1	delta like non-canonical Notch ligand 1	protein-coding	241435	CUGUGGGUAUCGUCUUCCU
GENO_A27_R3	G05	9526	-1.41957	797	344471	RPL12P17	ribosomal protein L12 pseudogene 17	pseudo	265964	GCACCCAUCUUUACCCAGA
DRUG_C17_R2	H19	7073	-1.4194	798	115827	RAB3C	RAB3C, member RAS oncogene family	protein-coding	115026	CGAGACUCAAGGAAACUCC
GENO_B26_R3	G01	8145	-1.41934	799	286512	EIF4A2P4	eukaryotic translation initiation factor 4A2 pseudogene 4	pseudo	273956	ACAGUUGGAGACCCAAGCA
DRUG_A21_R1	C15	9146	-1.41933	800	10516	FBLN5	fibulin 5	protein-coding	17679	GGACAGUGUUUAGAUAUUG
DRUG_A18_R1	N04	12351	-1.41895	801	1046	CDX4	caudal type homeobox 4	protein-coding	3122	GGACAAAAGAAAAGUAUCG
DRUG_A09_R1	I15	7063	-1.41861	802	9167	COX7A2L	cytochrome c oxidase subunit 7A2 like	protein-coding	117271	CCAACUAAACUGACCUCCG
DRUG_B16_R1	F21	22459	-1.41833	803	8895	CPNE3	copine 3	protein-coding	13915	GGGAGCAUUACGAUUUCAG
GENO_B35_R1	K02	4231	-1.41831	804					271281	GCAGAGAAGAUUGGAACAU
GENO_C25_R3	O08	10548	-1.41829	805	285533	RNF175	ring finger protein 175	protein-coding	242036	GUCUGUGGGCAGAAGAUCA
GENO_A09_R1	P10	8505	-1.41819	806	51442	VGLL1	vestigial like family member 1	protein-coding	24179	GGAGAAAGACAACACUUGG
EXTD_B04_R1	A01	28060	-1.41805	807	7755	ZNF205	zinc finger protein 205	protein-coding	13141	GGAGAUGAGAAGGAGUGGA
DRUG_B08_R1	K08	6563	-1.41788	808	4041	LRP5	LDL receptor related protein 5	protein-coding	111147	GCUGUACUGGACGGACUCA
GENO_A02_R1	D03	8195	-1.41762	809	3467	IFNW1	interferon omega 1	protein-coding	11081	GGAACACCUUGGUGCUUCU
DRUG_B05_R2	J15	6643	-1.41736	810	3764	KCNJ8	potassium voltage-gated channel subfamily J member 8	protein-coding	104526	GGUCAUAGUUAUUCUGGAA
GENO_B11_R1	K05	11490	-1.41712	811	55084	SOBP	sine oculis binding protein homolog	protein-coding	241695	GUGAGCAUGAUGCCAAAUG
DRUG_B11_R1	D18	13955	-1.41696	812	2775	GNAO1	G protein subunit alpha o1	protein-coding	119822	CGAAGACGAAACCACGAAC
DRUG_A07_R1	M09	24224	-1.41665	813	4659	PPP1R12A	protein phosphatase 1 regulatory subunit 12A	protein-coding	143597	GGCUGGAUACCACUACAUG
GENO_C18_R1	H04	430	-1.41619	814	118472	ZNF511	zinc finger protein 511	protein-coding	129383	CGGAAAUGUUUGCUCCUUU
DRUG_C01_R1	P17	11870	-1.41608	815	2081	ERN1	endoplasmic reticulum to nucleus signaling 1	protein-coding	130	GGCUCAAUCAAAUGGACUU
GENO_A21_R1	O19	12632	-1.41584	816	147687	ZNF417	zinc finger protein 417	protein-coding	38894	GGACUUAUGAGUGCUGUCA
GENO_C25_R3	F05	10618	-1.41574	817	284391	ZNF844	zinc finger protein 844	protein-coding	265168	GCAUUCGGUAGUCCCAAUU
GENO_B24_R2	J09	7784	-1.41571	818	256329	LMNTD2	lamin tail domain containing 2	protein-coding	40956	GGGACUCAGAAGAUCUCCA
EXTD_B04_R1	O12	28180	-1.41571	819	79149	ZSCAN5A	zinc finger and SCAN domain containing 5A	protein-coding	6256	GGAAACUCACUGAGCUGUG
DRUG_A11_R1	D10	10849	-1.41556	820	2769	GNA15	G protein subunit alpha 15	protein-coding	119619	GCACAUCCGUCAUCCUCUU
GENO_B25_R3	B06	10988	-1.41552	821	285596	FAM153A	family with sequence similarity 153 member A	protein-coding	128247	GGAUGCCCUGAGAACAUGC
DRUG_B22_R2	D22	5822	-1.41542	822	5585	PKN1	protein kinase N1	protein-coding	314	GGACAGUAAGACCAAGAUU
GENO_A25_R1	A03	8826	-1.41434	823	283726	SAXO2	stabilizer of axonemal microtubules 2	protein-coding	251751	CGGCAUCUACAUAGCAUCC
DRUG_C11_R1	G13	8665	-1.41431	824	25797	QPCT	glutaminyl-peptide cyclotransferase	protein-coding	19927	GGAGAAGAAUUACCACCAG
GENO_A20_R1	F15	13112	-1.41417	825	136895	C7orf31	chromosome 7 open reading frame 31	protein-coding	129169	CCCAGAAAAGGUGAUGUUA
DRUG_B16_R1	L01	22598	-1.41414	826	8818	DPM2	dolichyl-phosphate mannosyltransferase subunit 2, regulatory	protein-coding	111396	GGCCACAUGUGUGACCUCU
GENO_C21_R2	H12	5472	-1.41382	827	152189	CMTM8	CKLF like MARVEL transmembrane domain containing 8	protein-coding	214110	CCAUCUGCUACGCUGGAAA
DRUG_A21_R1	O05	9296	-1.41377	828	4853	NOTCH2	notch 2	protein-coding	30769	GGUUUUGAAGGGAGCACCU
DRUG_B19_R1	I17	19148	-1.41359	829	3215	HOXB5	homeobox B5	protein-coding	4299	GGACCAAAGGGAUGGUAUU
DRUG_C05_R1	H16	9366	-1.4135	830	343	AQP8	aquaporin 8	protein-coding	147079	CGGUUUGUGCAGCCAUGUC
GENO_B02_R1	M12	9376	-1.41348	831	654817	NCF1C	neutrophil cytosolic factor 1C pseudogene	pseudo	8087	GGUCAUUCACAAGCUCCUG
DRUG_C07_R1	A05	10578	-1.41347	832	2538	G6PC	glucose-6-phosphatase catalytic subunit	protein-coding	104438	GGGAUUGAGGAGGACUACU
EXTD_A04_R1	J19	26965	-1.41345	833	340385	ZNF517	zinc finger protein 517	protein-coding	223793	GGAUCUCUCUGUCAGCCAG
GENO_C21_R2	B11	5482	-1.41325	834	147744	TMEM190	transmembrane protein 190	protein-coding	216954	AUCCAGGGAUUCUUCUACC
DRUG_B16_R1	H18	22629	-1.41321	835	4047	LSS	lanosterol synthase	protein-coding	118653	CGAGCUACAGGAACAUCUU
DRUG_A16_R1	K22	20361	-1.4129	836	84727	SPSB2	splA/ryanodine receptor domain and SOCS box containing 2	protein-coding	34360	GGAAGGAGGGUUGUACUUU
DRUG_C23_R1	A03	14385	-1.41273	837	7099	TLR4	toll like receptor 4	protein-coding	112337	CCAAUCUAGAGCACUUGGA
DRUG_C16_R1	E15	22107	-1.41255	838	353	APRT	adenine phosphoribosyltransferase	protein-coding	8697	GGGAAAUAUCAGCCUUGGG
EXTD_B02_R1	M07	13834	-1.41249	839	126393	HSPB6	heat shock protein family B (small) member 6	protein-coding	122035	GGCCAACUAGAACACCCAA
DRUG_C05_R1	O04	9386	-1.41244	840	23457	ABCB9	ATP binding cassette subfamily B member 9	protein-coding	117833	CGGCCAUCUAUGUCUUCAG
EXTD_A04_R1	P09	27036	-1.41213	841	51276	ZNF571	zinc finger protein 571	protein-coding	24596	GGCAACUUAGAGGGUCAAG
DRUG_B19_R1	I03	19198	-1.41197	842	3198	HOXA1	homeobox A1	protein-coding	3467	GGAAUCCUCAGAGAAGUCC
EXTD_C02_R1	I08	27336	-1.4117	843	4790	NFKB1	nuclear factor kappa B subunit 1	protein-coding	5213	GGACAUGAUAAAGUUCUCA
DRUG_B15_R1	I01	5802	-1.4114	844	5469	MED1	mediator complex subunit 1	protein-coding	107523	GGUGUCUCAGAACCCAAUU
GENO_A21_R1	D20	12762	-1.41139	845	151887	CCDC80	coiled-coil domain containing 80	protein-coding	215278	GGAAAUGGCGAUUCAGCAG
GENO_A20_R1	B03	13203	-1.41124	846	134728	IRAK1BP1	interleukin 1 receptor associated kinase 1 binding protein 1	protein-coding	284895	GCAGAGGUCUGCAUUACAU
GENO_C32_R1	M14	4721	-1.41099	847					269281	GCUCACAACUAUGCCACCA
DRUG_A11_R1	P17	10969	-1.41092	848	875	CBS	cystathionine-beta-synthase	protein-coding	7882	GGAAGCUGAAGGAGAAGUG
GENO_B32_R1	H03	9777	-1.41085	849	442213	PTCHD4	patched domain containing 4	protein-coding	217400	CCUACUACCUCCAGACCUA
GENO_C05_R1	C09	4581	-1.41073	850	9518	GDF15	growth differentiation factor 15	protein-coding	45094	GAGCUGGGAAGAUUCGAAC
GENO_A24_R4	B13	12391	-1.4106	851	255252	LRRC57	leucine rich repeat containing 57	protein-coding	110265	GGACUAUGGAAACCUUACA
DRUG_B05_R2	F09	6753	-1.41054	852	3755	KCNG1	potassium voltage-gated channel modifier subfamily G member 1	protein-coding	112865	CGUAGGCGGCAUCAAGUAC
DRUG_C21_R1	B18	6683	-1.41047	853	25893	TRIM58	tripartite motif containing 58	protein-coding	118790	GCUACCAGGUAAAGCUCCA
DRUG_C10_R3	O06	12702	-1.41038	854	4056	LTC4S	leukotriene C4 synthase	protein-coding	121127	GCUCUACUGGCUGCUGUCA
GENO_A36_R1	A08	4511	-1.41027	855					278734	GGAGAAAAGGAGUUCCCAU
DRUG_C20_R1	B11	18085	-1.41009	856	3853	KRT6A	keratin 6A	protein-coding	42789	GCACUAAGUGCGUCUGCUA
GENO_A10_R1	D12	7924	-1.40964	857	54884	RETSAT	retinol saturase	protein-coding	125031	GGCCAGGAUAUCUUCACCU
GENO_A31_R1	C11	2890	-1.40945	858					268212	GGUACCGAGUACUCACCAA
DRUG_A11_R1	P14	11009	-1.40938	859	6000	RGS7	regulator of G protein signaling 7	protein-coding	4473	GGAAGAUCCUUGACAGCCA
GENO_B28_R1	J20	4841	-1.40926	860	388882	LINC01658	long intergenic non-protein coding RNA 1658	ncRNA	254528	AGAUACAGCCACAAGAAGC
GENO_A20_R1	N19	13273	-1.409	861					264068	GCCCACUAUCUCUGAGUCU
DRUG_B01_R3	P14	5592	-1.40877	862	51765	STK26	serine/threonine kinase 26	protein-coding	1345	GGUCUUUCAAAGUCAUUCU
GENO_C07_R1	G09	6323	-1.40844	863	23090	ZNF423	zinc finger protein 423	protein-coding	108675	GGGCCAUUUGAACAUUACA
GENO_A11_R1	G02	5992	-1.40826	864	55330	BLOC1S4	biogenesis of lysosomal organelles complex 1 subunit 4	protein-coding	125176	CCUCCUAUAGCGUGGAUUG
DRUG_B08_R1	K07	6833	-1.4082	865	131450	CD200R1	CD200 receptor 1	protein-coding	44575	GAUUACACAGAACUACUCG
EXTD_C01_R2	O22	7684	-1.40814	866	1964	EIF1AX	eukaryotic translation initiation factor 1A, X-linked	protein-coding	45979	GAGAACUGGUAUUCAAAGA
GENO_C16_R2	E22	5752	-1.40785	867	84306	PDCD2L	programmed cell death 2 like	protein-coding	6286	GGGACUUUGUCAACCUGGA
GENO_C25_R3	M11	10849	-1.40734	868	100130370	LOC100130370	uncharacterized LOC100130370	protein-coding	265136	GGUACAACAUCCAGGCGGU
GENO_A25_R1	N13	9036	-1.40732	869	284751	LINC01270	long intergenic non-protein coding RNA 1270	ncRNA	279874	GCACCAGUUAGCCCAGAUG
DRUG_B09_R1	M19	5992	-1.40704	870	84695	LOXL3	lysyl oxidase like 3	protein-coding	118221	CGGCAGCAACACUCCUUUG
GENO_B21_R1	H15	10508	-1.40703	871	148418	SAMD13	sterile alpha motif domain containing 13	protein-coding	259258	GCUCACCUGAAAUCAGCCA
DRUG_B11_R1	P07	14215	-1.40694	872	515	ATP5F1	ATP synthase, H+ transporting, mitochondrial Fo complex subunit B1	protein-coding	116991	CGAAAUCUCUAUCGGCCAG
GENO_B01_R2	J14	3791	-1.40693	873	2537	IFI6	interferon alpha inducible protein 6	protein-coding	145394	CCUCCCAAGUAGGAUUACA
DRUG_C12_R1	E06	7524	-1.40676	874	92014	SLC25A51	solute carrier family 25 member 51	protein-coding	284862	GGGUUAGUGAAAGUCCAGG
GENO_B09_R1	L21	3570	-1.40672	875	51001	MTERF3	mitochondrial transcription termination factor 3	protein-coding	126865	GGAGAAUAAUUCUGCCCAA
DRUG_B22_R2	I13	5952	-1.40661	876	84447	SYVN1	synoviolin 1	protein-coding	44664	GGUGUUCUUUGGGCAACUG
EXTD_B03_R1	M07	12892	-1.40607	877	6047	RNF4	ring finger protein 4	protein-coding	4570	GGGACAGAGACGUAUAUGU
DRUG_B08_R1	G14	6893	-1.40605	878	59352	LGR6	leucine rich repeat containing G protein-coupled receptor 6	protein-coding	112140	CCAUCUCUCACACAUCCCA
GENO_C21_R2	H01	5612	-1.40585	879	148231	LINC00905	long intergenic non-protein coding RNA 905	ncRNA	242004	GAGCUGGUUCCGAAUUCUG
GENO_B21_R1	N19	10548	-1.40562	880	149297	FAM78B	family with sequence similarity 78 member B	protein-coding	279592	GCUGGGAACUGCCUGACUU
DRUG_A11_R1	L01	11109	-1.40551	881	54600	UGT1A9	UDP glucuronosyltransferase family 1 member A9	protein-coding	202354	GCACAAGUACGAAGUAUAU
GENO_C16_R2	C16	5812	-1.4054	882	84287	ZDHHC16	zinc finger DHHC-type containing 16	protein-coding	131277	CCUUUUCCGGGAGGCUUAU
DRUG_B01_R3	N04	5742	-1.4052	883	9258	MFHAS1	malignant fibrous histiocytoma amplified sequence 1	protein-coding	14426	GGAGAAAUGUCUGGACAUU
GENO_B16_R2	H03	7904	-1.40517	884	84138	SLC7A6OS	solute carrier family 7 member 6 opposite strand	protein-coding	215872	CGAGAACAGUGAGAAUAAC
DRUG_C15_R1	O20	3030	-1.40513	885	10155	TRIM28	tripartite motif containing 28	protein-coding	718	GGAGAUGAUCCCUACUCAA
DRUG_B05_R2	F17	6843	-1.40497	886	3756	KCNH1	potassium voltage-gated channel subfamily H member 1	protein-coding	104883	GGAAGAGGAUUGUGUUCCG
GENO_B14_R1	C16	2380	-1.40494	887	4883	NPR3	natriuretic peptide receptor 3	protein-coding	127388	GCAGAAUUAAGUGUUAGCA
GENO_B20_R1	F14	9777	-1.40486	888	144132	DNHD1	dynein heavy chain domain 1	protein-coding	123898	GGAACAUCGUGAUGCAUCU
GENO_B05_R1	E12	7844	-1.40485	889	9914	ATP2C2	ATPase secretory pathway Ca2+ transporting 2	protein-coding	22184	GGUCGGAGAAAUCUCUGGA
GENO_B22_R1	L18	4081	-1.40462	890	197335	WDR90	WD repeat domain 90	protein-coding	141399	GGAUUCACGUAAAUCGCCU
GENO_A33_R1	E06	1860	-1.40445	891					269811	GGUUUGAAUAACUCACCAG
GENO_C06_R2	M14	8946	-1.40422	892	11224	RPL35	ribosomal protein L35	protein-coding	19400	GGGCAAGAAGUACAAGCCC
GENO_C22_R1	P14	8195	-1.40412	893	199899	LINC00466	long intergenic non-protein coding RNA 466	ncRNA	264541	GGUACAGAGAGGUCAAGUA
GENO_C27_R3	G05	7244	-1.40404	894	344471	RPL12P17	ribosomal protein L12 pseudogene 17	pseudo	265965	CCAUUAAGGAGAUCCUGGA
GENO_A11_R1	M15	6112	-1.40394	895	55107	ANO1	anoctamin 1	protein-coding	148687	CGAGGACACUAAAAUCCAC
GENO_B15_R1	E12	3230	-1.40388	896	80700	UBXN6	UBX domain protein 6	protein-coding	32444	GGUGAGAAAGGAACUUCAA
GENO_A09_R1	J11	8916	-1.40384	897	50838	TAS2R13	taste 2 receptor member 13	protein-coding	6249	GGUCCAUACAAAUGCCUUG
GENO_B24_R2	O14	8135	-1.40383	898	283197	LINC00301	long intergenic non-protein coding RNA 301	ncRNA	242054	GAAACUGCUCAGAGAACCU
GENO_A24_R4	N16	12812	-1.40372	899	283600	SLC25A47	solute carrier family 25 member 47	protein-coding	216206	UGGAGUCGGUUGUUCAUCC
DRUG_B12_R1	F11	6142	-1.40368	900	5441	POLR2L	RNA polymerase II subunit L	protein-coding	119503	CCAUCCAGUAAAGGUCUUU
DRUG_B06_R3	H08	9707	-1.40296	901	55532	SLC30A10	solute carrier family 30 member 10	protein-coding	117580	CCCUGCACAUCAAGUAUCC
GENO_C23_R1	L10	7384	-1.40265	902	223075	CCDC129	coiled-coil domain containing 129	protein-coding	128563	GCCAGAGGAAUCAACAUCC
DRUG_B20_R1	M08	16450	-1.40264	903	79933	SYNPO2L	synaptopodin 2 like	protein-coding	31835	GGACAAUUGCAUCCCUGCU
GENO_B09_R1	A16	3711	-1.40193	904	51065	RPS27L	ribosomal protein S27 like	protein-coding	23477	GGUUGCUACAAGAUCACCA
GENO_B21_R1	I03	10658	-1.40173	905	146795	LINC02003	long intergenic non-protein coding RNA 2003	ncRNA	264212	CCCGCUUAGAUUGCCUUUG
GENO_B01_R2	M08	3881	-1.40163	906	1942	EFNA1	ephrin A1	protein-coding	146474	GGUACUGCAUUCUCUCCCA
GENO_B19_R2	K05	6583	-1.40142	907	123103	KLHL33	kelch like family member 33	protein-coding	263857	GCACAUAGCUUUGGUUCCC
EXTD_A02_R2	N10	4931	-1.40138	908	54825	CDHR2	cadherin related family member 2	protein-coding	25175	GGGAGAUGCUGGUGAUUGU
GENO_C01_R1	G20	10688	-1.40108	909	1670	DEFA5	defensin alpha 5	protein-coding	28934	GGAAAUGGACUCUCUGCUC
DRUG_A23_R3	G13	28462	-1.40066	910	10455	ECI2	enoyl-CoA delta isomerase 2	protein-coding	107957	GGAUGACUCAAUCAUCACU
DRUG_C16_R1	P03	22508	-1.40066	911	64006	ERVK-6	endogenous retrovirus group K member 6, envelope	other	217706	GGUCAGGUGCCUGUAACAU
GENO_A20_R1	G20	13534	-1.40062	912	140689	CBLN4	cerebellin 4 precursor	protein-coding	128995	CCAGUAAUAUCUGCCUUUG
EXTD_C02_R1	B10	27850	-1.40041	913	51294	PCDH12	protocadherin 12	protein-coding	24799	GGACAGUUUUAUUGCUCUU
GENO_A02_R1	C17	8846	-1.40029	914	3009	HIST1H1B	histone cluster 1 H1 family member b	protein-coding	145222	GCCCUUAAGAAGGCCUUAG
EXTD_C03_R1	D01	35224	-1.40006	915	10194	TSHZ1	teashirt zinc finger homeobox 1	protein-coding	17022	GGACUGUAAUUGCAUUUCU
GENO_A08_R1	P05	20542	-1.40003	916	26278	SACS	sacsin molecular chaperone	protein-coding	134269	GGAUGAUCCUCUGAAGGUC
DRUG_C09_R1	K09	12592	-1.3997	917	1610	DAO	D-amino acid oxidase	protein-coding	117015	GCUGGAUAUGUUCCCAGAU
GENO_C19_R2	N17	6253	-1.39947	918	126272	EID2B	EP300 interacting inhibitor of differentiation 2B	protein-coding	126064	GGAAGCACACUCCGAAAUG
DRUG_B06_R3	H11	9787	-1.39946	919	9356	SLC22A6	solute carrier family 22 member 6	protein-coding	120119	CCGAUGGCUGGAUCUAUGA
GENO_A21_R1	B06	13113	-1.39939	920	151449	GDF7	growth differentiation factor 7	protein-coding	216026	UGAUGUCGCUUUACCGGAG
GENO_B32_R1	J02	10087	-1.39922	921	402193	RPL5P11	ribosomal protein L5 pseudogene 11	pseudo	276677	CCCUCACAGUAGCAAACGA
GENO_C08_R1	G19	3370	-1.39896	922	25976	TIPARP	TCDD inducible poly(ADP-ribose) polymerase	protein-coding	134537	GGGAUUGUUUGAAGCACCA
GENO_C32_R1	O20	5041	-1.39886	923					276620	CCAUGGUGCACCUGGUUUU
GENO_B11_R1	G19	11981	-1.39881	924	55057	CRYBG2	crystallin beta-gamma domain containing 2	protein-coding	132219	CGUGGAGCAUCAGUGAAUC
GENO_B27_R1	P03	11440	-1.39874	925	353514	LILRA5	leukocyte immunoglobulin like receptor A5	protein-coding	109371	GGUAUGGUCAGAACCCAGU
EXTD_B02_R1	N06	14506	-1.39866	926	648	BMI1	BMI1 proto-oncogene, polycomb ring finger	protein-coding	5452	GGUCAGAUAAAACUCUCCA
GENO_A06_R1	L16	4611	-1.39859	927	22908	SACM1L	SAC1 suppressor of actin mutations 1 like (yeast)	protein-coding	136559	GCAGAUGACGUACUUACCA
DRUG_C02_R1	E05	13995	-1.39854	928	23548	TTC33	tetratricopeptide repeat domain 33	protein-coding	126713	GCACUACAGUUAACUCCAA
GENO_A26_R2	K10	8365	-1.39844	929	340390	WDR97	WD repeat domain 97	protein-coding	253793	CAACCUAGUUCUGGACUCG
DRUG_B05_R2	H12	6953	-1.39815	930	363	AQP6	aquaporin 6	protein-coding	120972	GGGACUGCUGUGAAAUCAA
GENO_B20_R1	P08	10007	-1.39812	931	145748	LYSMD4	LysM domain containing 4	protein-coding	141475	CCAUGUAAGAGUGAUUUCC
DRUG_A06_R2	P08	2430	-1.39807	932	953	ENTPD1	ectonucleoside triphosphate diphosphohydrolase 1	protein-coding	119157	GGGUGCCAGGAUCAUUACU
DRUG_C10_R3	P03	13163	-1.39793	933	2592	GALT	galactose-1-phosphate uridylyltransferase	protein-coding	110605	GGUGCCAUGAUGGGCUGUU
DRUG_C22_R2	D16	6913	-1.39791	934	4753	NELL2	neural EGFL like 2	protein-coding	17593	GGAGAAAGAAAUACAGUCU
DRUG_A16_R1	K02	20903	-1.39789	935	387509	GPR153	G protein-coupled receptor 153	protein-coding	149715	CGACGAGGAGUCAGACGAU
GENO_B21_R1	I19	10768	-1.39785	936	146861	SLC35G3	solute carrier family 35 member G3	protein-coding	38881	GGCAAAGACUGAAGACAAA
GENO_B15_R1	M15	3380	-1.39758	937	79991	STN1	STN1, CST complex subunit	protein-coding	148902	GCACAAUGGAGCACUACUA
DRUG_A21_R1	E19	9737	-1.39745	938	2669	GEM	GTP binding protein overexpressed in skeletal muscle	protein-coding	16006	GGCAUCUGAUGGUCCAGAA
DRUG_C08_R1	G05	7594	-1.39744	939	177	AGER	advanced glycosylation end-product specific receptor	protein-coding	110859	CGGCUGGUGUUCCCAAUAA
GENO_B11_R1	G09	12021	-1.39732	940	55049	C19orf60	chromosome 19 open reading frame 60	protein-coding	125083	GGACCUUAGGUUUGAUGCG
DRUG_C21_R1	D01	6993	-1.39731	941	51552	RAB14	RAB14, member RAS oncogene family	protein-coding	114807	GCGAUUUAGGGCUGUUACA
GENO_B35_R1	K12	4701	-1.39696	942	441771	MT1CP	metallothionein 1C, pseudogene	pseudo	278256	GCUGGGUCCUGCACUUAUG
EXTD_C02_R1	I22	28019	-1.3967	943	10528	NOP56	NOP56 ribonucleoprotein	protein-coding	17902	GGACAUCAAUACCUUCUCU
GENO_A07_R1	H04	10518	-1.39652	944	25758	KIAA1549L	KIAA1549 like	protein-coding	214908	GGGACUUCCUCCAUUUCAA
GENO_B26_R3	G17	8726	-1.39641	945	286828	CSN1S2AP	casein alpha s2-like A, pseudogene	pseudo	263587	CCUACCCAUAUAUUCCCAU
DRUG_C07_R1	I08	11079	-1.39625	946	10840	ALDH1L1	aldehyde dehydrogenase 1 family member L1	protein-coding	108295	GGGUUCUUCUUUGAGCCAA
GENO_B27_R1	J08	11500	-1.39612	947					266190	GCUGGAGUAAACAUCAUCC
GENO_C20_R1	M20	7033	-1.39596	948	140902	R3HDML	R3H domain containing like	protein-coding	242080	GAAGUGGCAUUACUUGUUU
GENO_B31_R1	O17	2870	-1.39596	949					268311	GGAACUGCUGUCCUUUCAU
GENO_C22_R1	A07	8445	-1.3959	950	154064	RAET1L	retinoic acid early transcript 1L	protein-coding	42648	GUUCAGUAUCGAUGGACAG
GENO_A20_R1	O04	13694	-1.39548	951	142680	SLC34A3	solute carrier family 34 member 3	protein-coding	45673	GUUCUGCUCCAGUCUUGGA
GENO_C34_R1	H07	7103	-1.3953	952					270366	GGAAGCAUAUGGAGUUCCG
GENO_C01_R1	F20	10839	-1.39504	953	2262	GPC5	glypican 5	protein-coding	145084	GGGUAGAUCACCCAAACCU
GENO_C35_R1	E07	7504	-1.39482	954	441261	FDPSP7	farnesyl diphosphate synthase pseudogene 7	pseudo	270891	GCUUCUCCAGAACCAAGAA
GENO_C02_R1	F12	6042	-1.39478	955	4995	OR3A2	olfactory receptor family 3 subfamily A member 2	protein-coding	4233	GGCACACCUUUGGUUCUCA
DRUG_A09_R1	H19	7784	-1.39468	956	51170	HSD17B11	hydroxysteroid 17-beta dehydrogenase 11	protein-coding	108829	GGCUGAUGCAUGGGAUUCU
GENO_C26_R1	E11	6383	-1.39442	957	286453	LOC286453	chondroitin sulfate N-acetylgalactosaminyltransferase 2 pseudogene	pseudo	262743	GUUUAUGUGCGCCAGCUAC
DRUG_C22_R2	F19	6983	-1.39416	958	7329	UBE2I	ubiquitin conjugating enzyme E2 I	protein-coding	120324	CCACCAUUAUUUCACCCGA
DRUG_A12_R1	J16	2950	-1.39413	959	10930	APOBEC2	apolipoprotein B mRNA editing enzyme catalytic subunit 2	protein-coding	119266	GGUCCUAAUUGCUCACCCA
GENO_A09_R1	G18	9206	-1.39372	960	51121	RPL26L1	ribosomal protein L26 like 1	protein-coding	134808	CCUGUUGUGCAACCACGGU
GENO_A06_R1	F21	4721	-1.39345	961	10799	RPP40	ribonuclease P/MRP subunit p40	protein-coding	148379	GCACGUUGAGAGAUCUCCA
GENO_A08_R1	N09	20723	-1.39344	962	26263	FBXO22	F-box protein 22	protein-coding	38500	GGAAAUAGAAAUUGGAGAA
GENO_B15_R1	J19	3490	-1.39296	963	80178	C16orf59	chromosome 16 open reading frame 59	protein-coding	32364	GGAAAGCAGCUUCCCAGAA
GENO_A24_R4	G10	13473	-1.39291	964	267012	DAOA	D-amino acid oxidase activator	protein-coding	40655	GGAAGAGAGACGGUAACAA
DRUG_C12_R1	M10	7874	-1.39271	965	8402	SLC25A11	solute carrier family 25 member 11	protein-coding	119905	GCAGUUCUUACUGGACUCA
DRUG_A06_R2	E05	2520	-1.39261	966	113655	MFSD3	major facilitator superfamily domain containing 3	protein-coding	36711	GGCUUUGUGCUCACCUACA
DRUG_C09_R1	F11	12792	-1.3925	967	57016	AKR1B10	aldo-keto reductase family 1 member B10	protein-coding	112090	GCAAGUUGUGGCCCACUUU
EXTD_B03_R1	A05	13634	-1.39243	968	5433	POLR2D	RNA polymerase II subunit D	protein-coding	114452	GCUUGGAGGGACGGUUUGA
DRUG_B06_R3	M07	9957	-1.39202	969	64849	SLC13A3	solute carrier family 13 member 3	protein-coding	117653	GCUCCUUUAUCAGUUAGCU
DRUG_B10_R1	E01	14115	-1.39194	970	29994	BAZ2B	bromodomain adjacent to zinc finger domain 2B	protein-coding	20650	GGCAAGAAGGUAACUUUAA
EXTD_A04_R1	B11	28131	-1.39185	971	155054	ZNF425	zinc finger protein 425	protein-coding	223194	GGCAGGUUGAAGGAUUCAC
GENO_A20_R1	E10	13814	-1.39163	972	140432	RNF113B	ring finger protein 113B	protein-coding	215157	GGAUCACAUGCUACAACUA
GENO_A09_R1	L21	9266	-1.39162	973	51001	MTERF3	mitochondrial transcription termination factor 3	protein-coding	126867	GGUAUUUAAUACAAGGCUG
GENO_C06_R2	P02	9266	-1.3914	974	22955	SCMH1	sex comb on midleg homolog 1 (Drosophila)	protein-coding	3521	GGAAGAACCCUCAUUUCAU
GENO_A09_R1	C06	9276	-1.39128	975	51073	MRPL4	mitochondrial ribosomal protein L4	protein-coding	134724	CCUCUAGGCUUAAGACCUU
GENO_A02_R1	M06	9196	-1.39097	976	4680	CEACAM6	carcinoembryonic antigen related cell adhesion molecule 6	protein-coding	11610	GGAGGUUCUUCUACUCGCC
DRUG_C18_R1	E15	17523	-1.39085	977	390816	THA1P	threonine aldolase 1, pseudogene	pseudo	267756	CCUACAUUGUGGAGCACUG
EXTD_C03_R1	F07	35749	-1.3904	978	8242	KDM5C	lysine demethylase 5C	protein-coding	14315	GGUGGUUAUGAAGCUAUCU
DRUG_C08_R1	K05	7784	-1.39038	979	914	CD2	CD2 molecule	protein-coding	106576	GGAAUCCAGUGUCGAGCCU
EXTD_A03_R1	O17	19278	-1.39037	980	6274	S100A3	S100 calcium binding protein A3	protein-coding	12225	GGUGGACUUUGUGGAGUAU
EXTD_C02_R1	N17	28312	-1.39026	981	10960	LMAN2	lectin, mannose binding 2	protein-coding	18716	GGAGCCAAUGUGAACUUUU
DRUG_B18_R2	F13	6263	-1.39015	982	7077	TIMP2	TIMP metallopeptidase inhibitor 2	protein-coding	118688	CGACAUUUAUGGCAACCCU
DRUG_B18_R2	P03	6263	-1.39015	982	3675	ITGA3	integrin subunit alpha 3	protein-coding	107727	GGAGAUGCCACUUCUCACU
GENO_C19_R2	B15	6433	-1.38997	984	124446	TMEM219	transmembrane protein 219	protein-coding	263651	GGAACAAGACCCGGACAUU
GENO_A10_R1	C08	8455	-1.3896	985	54623	PAF1	PAF1 homolog, Paf1/RNA polymerase II complex component	protein-coding	125220	GGUUCGUCCAGUACAAAGC
GENO_C16_R2	C02	6202	-1.38947	986	84278	MFSD14C	major facilitator superfamily domain containing 14C	pseudo	34012	GGUGUAAAGGGCCUGCUCU
GENO_A24_R4	B12	13694	-1.3893	987	283234	CCDC88B	coiled-coil domain containing 88B	protein-coding	123652	CCCAGAAUGUGCGGCUUAU
GENO_A07_R1	O14	10759	-1.38923	988	23592	LEMD3	LEM domain containing 3	protein-coding	140147	GGAUUUAUUCUAACAGUCU
DRUG_C20_R1	P19	18757	-1.38916	989	4641	MYO1C	myosin IC	protein-coding	118412	GCCAGAAGAGUACAAGAUG
DRUG_A21_R1	K19	9977	-1.38857	990	4170	MCL1	MCL1, BCL2 family apoptosis regulator	protein-coding	120642	GCUGGUUUGGCAUAUCUAA
DRUG_C14_R1	O08	7854	-1.38857	991	26468	LHX6	LIM homeobox 6	protein-coding	6463	GGCAAGAACAUCUGCUCCA
DRUG_C20_R1	E06	18787	-1.38822	992	4956	ODF1	outer dense fiber of sperm tails 1	protein-coding	30950	GGAUGUAACAUACUCCUAU
EXTD_C03_R1	P21	35868	-1.38821	993	23208	SYT11	synaptotagmin 11	protein-coding	38544	GGCAGUCUAUAAUUAACUG
DRUG_C03_R1	I10	5902	-1.38814	994	6915	TBXA2R	thromboxane A2 receptor	protein-coding	103834	CCAUCGUGGUGUCCCAGCA
DRUG_C07_R1	F09	11319	-1.388	995	5770	PTPN1	protein tyrosine phosphatase, non-receptor type 1	protein-coding	104536	GGGUAUGGGAAGCCAUAUU
GENO_B10_R1	O03	7244	-1.38796	996	51754	TMEM8B	transmembrane protein 8B	protein-coding	24454	GGGUUUGGGAAUGUCUGUG
DRUG_C21_R1	E18	7214	-1.38792	997	10509	SEMA4B	semaphorin 4B	protein-coding	136976	GGGAUAUCAACACUGCCCA
DRUG_C01_R1	E07	12852	-1.38769	998	26993	AKAP8L	A-kinase anchoring protein 8 like	protein-coding	21328	GGAUAACACCACCAACUAU
EXTD_B02_R1	L20	15047	-1.38752	999	56098	PCDHGC4	protocadherin gamma subfamily C, 4	protein-coding	27534	GGAGCUGUUCAUGCUACUC
EXTD_A03_R1	K16	19459	-1.38708	1000	1831	TSC22D3	TSC22 domain family member 3	protein-coding	41891	GAGCUGGUGGAGAAGAACU
DRUG_B21_R1	O18	8825	-1.38708	1001	6296	ACSM3	acyl-CoA synthetase medium-chain family member 3	protein-coding	16648	GGCUGGAAAGAAACCUUCA
DRUG_A18_R1	M08	13443	-1.38706	1002	896	CCND3	cyclin D3	protein-coding	118630	GCACUCCUACAGAUGUCAC
GENO_C06_R2	E07	9376	-1.38699	1003	10487	CAP1	cyclase associated actin cytoskeleton regulatory protein 1	protein-coding	135705	CCUUCCUAUAGAGAUGACU
GENO_C23_R1	G18	7834	-1.38694	1004	220108	FAM124A	family with sequence similarity 124 member A	protein-coding	217042	GCCAGAAGAAAGCGGACUU
EXTD_A02_R2	H01	5312	-1.38676	1005	9848	MFAP3L	microfibril associated protein 3 like	protein-coding	1180	GGCAUUUGAGAUCGCCAAG
GENO_C07_R1	G10	7163	-1.38664	1006	23471	TRAM1	translocation associated membrane protein 1	protein-coding	21007	GGCGAAUGCACUUCUCCAA
GENO_C25_R3	A03	11430	-1.3862	1007	283726	SAXO2	stabilizer of axonemal microtubules 2	protein-coding	251749	GGCUGCUAUUGAAUCCCAC
DRUG_A18_R1	P03	13473	-1.38618	1008	3675	ITGA3	integrin subunit alpha 3	protein-coding	107726	GGAUACAGAGGAGAUGCCA
GENO_C34_R1	K17	7314	-1.38614	1009					270226	GCGCUAUGAGUUCCAGAUU
DRUG_B20_R1	E18	16972	-1.38602	1010	27295	PDLIM3	PDZ and LIM domain 3	protein-coding	21484	GGCUUUAGACCUUUAUCCU
GENO_B25_R3	L04	11750	-1.38598	1011	285962	WEE2-AS1	WEE2 antisense RNA 1	ncRNA	128268	CGCUGGGAAAAACCACCUU
GENO_A27_R3	A02	10638	-1.38587	1012	373861	HILS1	histone linker H1 domain, spermatid-specific 1 (pseudogene)	pseudo	215160	GCAGAAAGGCACUUCGCCA
GENO_B34_R1	E01	4771	-1.38553	1013					270158	GCAGUCUCUACUUCAGCAU
DRUG_B15_R1	K13	6553	-1.38516	1014	8438	RAD54L	RAD54 like (S. cerevisiae)	protein-coding	13377	GGAGAAACUCCCUGUCCAU
DRUG_A16_R1	M02	21365	-1.38509	1015	81488	POLR2M	RNA polymerase II subunit M	protein-coding	114798	GCGGAAGAUACUUCCAGCA
EXTD_B02_R1	P01	15167	-1.38505	1016	55885	LMO3	LIM domain only 3	protein-coding	27260	GGACAAUGUUUACCACCUG
GENO_B26_R3	G04	9016	-1.38497	1017					265688	GCCAAGAAGAAAGGCCUUG
GENO_A16_R2	E15	12341	-1.38463	1018	83666	PARP9	poly(ADP-ribose) polymerase family member 9	protein-coding	125651	CCUCACCACACAUGCUGUU
GENO_B28_R1	P01	5622	-1.38438	1019	388381	C17orf98	chromosome 17 open reading frame 98	protein-coding	266602	GGACAAAGAUACCUCAACA
EXTD_C03_R1	F18	36080	-1.38431	1020	146198	ZFP90	ZFP90 zinc finger protein	protein-coding	279971	CCUAUGGGUUGGACACUUU
DRUG_C03_R1	L18	6052	-1.38398	1021	11096	ADAMTS5	ADAM metallopeptidase with thrombospondin type 1 motif 5	protein-coding	19126	GGAUUUAUGUGGGCAUCAU
GENO_B32_R1	H21	10498	-1.38381	1022	401282	DKFZp451B082	uncharacterized LOC401282	ncRNA	269057	CGUCAUUAGCAUGAGCCUU
GENO_A21_R1	J03	13574	-1.38362	1023	148534	TMEM56	transmembrane protein 56	protein-coding	124030	GGCUACUAAAGCUGAUCCA
GENO_B19_R2	P20	6903	-1.38354	1024	131118	DNAJC19	DnaJ heat shock protein family (Hsp40) member C19	protein-coding	148084	GCAUAUGGAGCCUCAAGUA
DRUG_B01_R3	H01	6653	-1.38352	1025	53944	CSNK1G1	casein kinase 1 gamma 1	protein-coding	110990	GGUGUAUUACUUUGGACCA
DRUG_B05_R2	F14	7194	-1.38322	1026	80833	APOL3	apolipoprotein L3	protein-coding	38103	GGGUAUAUCUCAGAGCCUG
DRUG_C07_R1	F03	11460	-1.38315	1027	11156	PTP4A3	protein tyrosine phosphatase type IVA, member 3	protein-coding	104958	GGCAAUAAAACAGGAGCCG
EXTD_C03_R1	L14	36151	-1.38301	1028	7697	ZNF138	zinc finger protein 138	protein-coding	216857	UGGUGGUAGCCAAACAUUC
DRUG_C20_R1	H22	18957	-1.38293	1029	26225	ARL5A	ADP ribosylation factor like GTPase 5A	protein-coding	42892	GUUGUACAUACAUCUCCUA
GENO_B16_R2	E03	8455	-1.38275	1030	83638	C11orf68	chromosome 11 open reading frame 68	protein-coding	45512	GUACCCACCAUCCCAAGUU
GENO_A34_R1	D11	7203	-1.3825	1031					270318	GCUUGGGAAACAGACUUCU
DRUG_C19_R1	K22	23623	-1.38246	1032	7746	ZSCAN9	zinc finger and SCAN domain containing 9	protein-coding	3569	GGAAAGACUGUCCUAAGAU
DRUG_B12_R1	E12	6803	-1.38242	1033	81034	SLC25A32	solute carrier family 25 member 32	protein-coding	117683	GCAUAUCAAUAGAUUACCA
DRUG_C05_R1	C09	9957	-1.38232	1034	27091	CACNG5	calcium voltage-gated channel auxiliary subunit gamma 5	protein-coding	45216	GAGCACCGAGAUCAAGAUG
DRUG_A11_R1	C11	11710	-1.38229	1035	5428	POLG	DNA polymerase gamma, catalytic subunit	protein-coding	117075	CCCAUUGGACAUCCAGAUG
DRUG_B21_R1	A13	8956	-1.38209	1036	9844	ELMO1	engulfment and cell motility 1	protein-coding	22143	GGUUAUGAGAGCACUUACA
DRUG_A08_R1	P14	6433	-1.38204	1037	51311	TLR8	toll like receptor 8	protein-coding	108910	GGUCUCUUUCCACAUCCCA
GENO_B05_R1	D13	8315	-1.38202	1038	9737	GPRASP1	G protein-coupled receptor associated sorting protein 1	protein-coding	21788	GGCCCAAGAAUAAGUCCAA
GENO_A22_R1	K04	5202	-1.38199	1039	168002	DACT2	dishevelled binding antagonist of beta catenin 2	protein-coding	216254	CCUUGUUUCCAUGUUGUCA
GENO_A06_R1	H11	4971	-1.38177	1040	10810	WASF3	WAS protein family member 3	protein-coding	135973	GCGUAUAGAUGGCACCACC
DRUG_C02_R1	N12	14566	-1.38174	1041	8698	S1PR4	sphingosine-1-phosphate receptor 4	protein-coding	103833	GCCGCGUCUACGGCUUCAU
GENO_B11_R1	H20	12441	-1.38165	1042	55659	ZNF416	zinc finger protein 416	protein-coding	109014	GGAACUAUACUUGACUGGG
GENO_B32_R1	N05	10558	-1.38156	1043	401409	RAB19	RAB19, member RAS oncogene family	protein-coding	218877	CCAAGAGUUCCCAUUACCU
GENO_B08_R1	M18	5212	-1.38136	1044	27077	B9D1	B9 domain containing 1	protein-coding	215908	GCGUGUAUGGACCAGAUGU
DRUG_A16_R1	P05	21505	-1.38121	1045	9700	ESPL1	extra spindle pole bodies like 1, separase	protein-coding	121651	GCUUGUGAUGCCAUCCUGA
GENO_C05_R1	E17	5282	-1.38097	1046	9554	SEC22B	SEC22 homolog B, vesicle trafficking protein (gene/pseudogene)	protein-coding	15641	GGCUAACAAUUUGUCCAGU
DRUG_B05_R2	N08	7233	-1.3808	1047	527	ATP6V0C	ATPase H+ transporting V0 subunit c	protein-coding	120851	CGACAUCAGCCUCUACAAG
EXTD_C04_R1	J11	28381	-1.38073	1048	22869	ZNF510	zinc finger protein 510	protein-coding	22332	GGGAAAUAAUGUAUCACCU
GENO_B03_R1	O19	4041	-1.38056	1049	6143	RPL19	ribosomal protein L19	protein-coding	215134	CUGGCCUCUGUGAUUACAU
GENO_B14_R1	I20	3020	-1.38035	1050	79669	C3orf52	chromosome 3 open reading frame 52	protein-coding	125473	GCCUUAGGAACACCACCAA
DRUG_C22_R2	O12	7244	-1.38015	1051	302	ANXA2	annexin A2	protein-coding	147286	GCACUGAAGUCAGCCUUAU
DRUG_C17_R2	K11	8315	-1.38012	1052	55193	PBRM1	polybromo 1	protein-coding	125129	GCUCUUCAUUAGGGCACCA
GENO_B08_R1	B06	5252	-1.38005	1053	27125	AFF4	AF4/FMR2 family member 4	protein-coding	108550	GGCUUACAGAGUGGACAUA
GENO_A31_R1	A21	3861	-1.37998	1054					268197	CCAACUCCCAAACUCUCCU
GENO_C08_R1	O14	3961	-1.37983	1055	27111	SDCBP2	syndecan binding protein 2	protein-coding	35924	GGUGGUGAAGAAGGCAUCA
EXTD_C04_R1	K06	28432	-1.37981	1056	163051	ZNF709	zinc finger protein 709	protein-coding	39374	GGACUAUAUGUGUCAUUCA
GENO_C10_R1	N10	13754	-1.37971	1057	54964	C1orf56	chromosome 1 open reading frame 56	protein-coding	122998	CGAGGUUUAUAGCCAAUAG
DRUG_C02_R1	M15	14646	-1.37939	1058	30849	PIK3R4	phosphoinositide-3-kinase regulatory subunit 4	protein-coding	1480	GGAUCCCACAUUGCCUUUA
DRUG_A09_R1	O16	8245	-1.37939	1059	5224	PGAM2	phosphoglycerate mutase 2	protein-coding	8104	GGCCAUCAAGGAUGCCAAG
DRUG_C02_R1	N13	14656	-1.3791	1060	9475	ROCK2	Rho associated coiled-coil containing protein kinase 2	protein-coding	110867	GGCCACAAAGGCACGACUA
DRUG_C06_R1	M20	8465	-1.37905	1061	6542	SLC7A2	solute carrier family 7 member 2	protein-coding	118942	CCAGCCCAAAUGUUCUCCU
EXTD_C03_R1	J01	36371	-1.37896	1062	29886	SNX8	sorting nexin 8	protein-coding	20397	GGCCUGUCUGUGGAAUUCG
GENO_B32_R1	P10	10628	-1.37893	1063	403282	OR6C65	olfactory receptor family 6 subfamily C member 65	protein-coding	254477	AGUGGAAACAUGAUCAUCA
GENO_B05_R1	C14	8385	-1.37862	1064	9901	SRGAP3	SLIT-ROBO Rho GTPase activating protein 3	protein-coding	288609	GCCACCAACGCAGCUAUAA
GENO_B34_R1	N09	4931	-1.37852	1065					270431	GCAGGAUUAUAACUUACCU
DRUG_A09_R1	F05	8275	-1.37839	1066	246181	AKR7L	aldo-keto reductase family 7 like (gene/pseudogene)	protein-coding	112507	GGGUGCUGUGUGUUAGUCU
DRUG_A18_R1	N05	13744	-1.37827	1067	84868	HAVCR2	hepatitis A virus cellular receptor 2	protein-coding	34609	GGUCGGUCAGAAUGCCUAU
DRUG_B08_R1	J17	7674	-1.37806	1068	2892	GRIA3	glutamate ionotropic receptor AMPA type subunit 3	protein-coding	114107	CGUAGAUCACUUGGAUUCC
EXTD_B02_R1	I04	15508	-1.37804	1069	9603	NFE2L3	nuclear factor, erythroid 2 like 3	protein-coding	5151	GGAGAACUCACUUCAGCAG
GENO_A24_R4	M13	14385	-1.37801	1070	254887	ZDHHC23	zinc finger DHHC-type containing 23	protein-coding	149277	GGGUUACUUGGAUGAGCCA
DRUG_B06_R3	D22	10278	-1.37798	1071	83985	SPNS1	sphingolipid transporter 1 (putative)	protein-coding	141032	GGUACAAUCGGAAGUAUCU
DRUG_C17_R2	K10	8385	-1.3779	1072	55293	UEVLD	UEV and lactate/malate dehyrogenase domains	protein-coding	109076	GGGACUAAAGGAGCCACGA
GENO_A24_R4	E05	14395	-1.37784	1073	253650	ANKRD18A	ankyrin repeat domain 18A	protein-coding	127943	GGCAUCAAGUAAGGCCUGU
EXTD_C03_R1	K22	36432	-1.37783	1074	7267	TTC3	tetratricopeptide repeat domain 3	protein-coding	13160	GGAUCCAAUUAAAGCCUUU
DRUG_A16_R1	C03	21636	-1.37758	1075	91801	ALKBH8	alkB homolog 8, tRNA methyltransferase	protein-coding	36781	GGCAUUGAGACAGUAUCCU
DRUG_B06_R3	D04	10288	-1.37755	1076	11309	SLCO2B1	solute carrier organic anion transporter family member 2B1	protein-coding	120019	GGUAGGAAUGAACUUGCCA
GENO_C21_R2	B14	6112	-1.37739	1077	151516	ASPRV1	aspartic peptidase, retroviral-like 1	protein-coding	126201	GCAUGGGUAAGGGCUACUA
DRUG_C15_R1	H05	3811	-1.37704	1078	23450	SF3B3	splicing factor 3b subunit 3	protein-coding	19934	GGUGGCACCAAAGACUACA
DRUG_B08_R1	P08	7704	-1.37699	1079	7097	TLR2	toll like receptor 2	protein-coding	107053	GGAUCACCUACAUUAGCAA
DRUG_C22_R2	G06	7303	-1.37699	1080	1378	CR1	complement C3b/C4b receptor 1 (Knops blood group)	protein-coding	103985	GGCAAUACUGCCCAUUGGA
GENO_A07_R1	F04	11169	-1.37684	1081	23753	SDF2L1	stromal cell derived factor 2 like 1	protein-coding	135299	CGACAUCAAAUACGGAUCC
GENO_B02_R1	C22	10788	-1.37672	1082	4137	MAPT	microtubule associated protein tau	protein-coding	214196	GUUCUGAAGGUUGGAACUG
GENO_B24_R2	G03	8936	-1.3767	1083	253868	C20orf166-AS1	C20orf166 antisense RNA 1	ncRNA	126190	CCUGACUAAUACAGCACCA
EXTD_A03_R1	J14	20031	-1.3767	1084	51351	ZNF117	zinc finger protein 117	protein-coding	6489	GGCCUUUAACCUGUCCUCA
DRUG_C09_R1	E04	13233	-1.37663	1085	7388	UQCRH	ubiquinol-cytochrome c reductase hinge protein	protein-coding	284702	CCUCAUGGGUUUGGCUUAG
GENO_A07_R1	L04	11179	-1.37653	1086	25816	TNFAIP8	TNF alpha induced protein 8	protein-coding	5763	GGCUUGAUAAAGAAUGUCA
GENO_A25_R1	L04	9957	-1.37651	1087	285962	WEE2-AS1	WEE2 antisense RNA 1	ncRNA	41230	GGUCUCUGUUCGGCAUCAG
DRUG_A20_R1	D12	14556	-1.37638	1088	9068	ANGPTL1	angiopoietin like 1	protein-coding	121503	GGGCCAAUCUGUGUCAACA
DRUG_A21_R1	B04	10308	-1.37632	1089	29882	ANAPC2	anaphase promoting complex subunit 2	protein-coding	20523	GGUUCUUCUACCGCAUCUA
DRUG_A21_R1	E07	10308	-1.37632	1089	2313	FLI1	Fli-1 proto-oncogene, ETS transcription factor	protein-coding	3100	GGAGUGGAUCAAUCAGCCA
DRUG_A17_R4	E14	2030	-1.37604	1091	7128	TNFAIP3	TNF alpha induced protein 3	protein-coding	121590	CCGAUACACACUGGAAAUG
GENO_B27_R1	F19	11961	-1.37597	1092	348013	TMEM255B	transmembrane protein 255B	protein-coding	141934	GCGAUCGUGUUUAUCAGUU
GENO_B34_R1	I08	4991	-1.37589	1093					270567	CCUUUCAGCGUAGGCUUAA
GENO_B09_R1	M18	4491	-1.3754	1094	51214	IGF2-AS	IGF2 antisense RNA	ncRNA	24346	GGCUGCUCAAUCUGCCCAA
DRUG_B22_R2	D07	6413	-1.37538	1095	10054	UBA2	ubiquitin like modifier activating enzyme 2	protein-coding	16386	GGUUGCCAAGGAAAGUGUA
DRUG_A10_R4	D07	9106	-1.3752	1096	10919	EHMT2	euchromatic histone lysine methyltransferase 2	protein-coding	18368	GGAGUCAGGGAAUCAGUCA
GENO_C20_R1	P02	7764	-1.37498	1097	145645	TERB2	telomere repeat binding bouquet formation protein 2	protein-coding	141472	GCAUGAUGAAGUAACACCA
GENO_A16_R2	J07	12592	-1.37481	1098	84179	MFSD7	major facilitator superfamily domain containing 7	protein-coding	33761	GGCCUAUGUCAUCCUGGCU
GENO_B24_R2	K04	8996	-1.37467	1099					264985	GGCACCUUAUAGCCUUACA
DRUG_C18_R1	M01	18075	-1.37457	1100	29108	PYCARD	PYD and CARD domain containing	protein-coding	44415	GCUCUUCAGUUUCACACCA
GENO_B15_R1	L21	3931	-1.37445	1101	80209	PROSER1	proline and serine rich 1	protein-coding	109609	GGGUCAUUAAUAGCCACCU
GENO_B26_R3	J14	9286	-1.37431	1102	342541	LOC342541	peptidylprolyl isomerase A (cyclophilin A) pseudogene	pseudo	274208	UGGCAUGCAUGUGGUCCUU
GENO_B06_R1	D19	4221	-1.37379	1103	10750	GRAP	GRB2-related adaptor protein	protein-coding	18396	GGCCCAGUUUGACUUCUCA
GENO_C27_R3	L03	8225	-1.37344	1104	10507	SEMA4D	semaphorin 4D	protein-coding	128522	GCACAGAUCGCUGCUUUUA
DRUG_A21_R1	I20	10388	-1.37335	1105	114836	SLAMF6	SLAM family member 6	protein-coding	35619	GGAGAGAAGGUCAACUUCA
GENO_B34_R1	B07	5051	-1.37327	1106	440757	LINC00851	long intergenic non-protein coding RNA 851	ncRNA	215631	GGGAAGACACAGUCACUAA
GENO_B33_R1	D16	9006	-1.3731	1107					277172	AGGUGGUGAUGCCAUAACG
DRUG_C03_R1	P15	6453	-1.37283	1108	23620	NTSR2	neurotensin receptor 2	protein-coding	2055	GGCUCAUGUACUGCUACGU
GENO_B16_R2	K03	8705	-1.37258	1109	83861	RSPH3	radial spoke head 3 homolog	protein-coding	131179	GCACAACGAGACAUCACAA
EXTD_C01_R2	H02	8235	-1.37206	1110	51327	AHSP	alpha hemoglobin stabilizing protein	protein-coding	24830	GGGACUUCCUGAAGUCUCA
GENO_B11_R1	N05	12702	-1.37192	1111	55231	CCDC87	coiled-coil domain containing 87	protein-coding	123097	GGAGAGUGGGAUUGGAACA
DRUG_B11_R1	J11	15127	-1.37181	1112	54575	UGT1A10	UDP glucuronosyltransferase family 1 member A10	protein-coding	202323	GCACAGGCACAAAGUAUAU
GENO_B02_R1	C11	10979	-1.37175	1113	3006	HIST1H1C	histone cluster 1 H1 family member c	protein-coding	46121	GAAGGCGGCCAAAAAGGCU
GENO_B28_R1	M16	6032	-1.37132	1114					274800	GCAUAGUUUGAUCAAGGCU
DRUG_C16_R1	D05	23502	-1.37118	1115	200008	CDCP2	CUB domain containing protein 2	protein-coding	279402	CCAAGACCUGUGACUUUGA
DRUG_C02_R1	E12	14926	-1.37115	1116	140901	STK35	serine/threonine kinase 35	protein-coding	103461	GGCAAAGAGGGCAAUCAAG
DRUG_B20_R1	H10	17443	-1.37103	1117	115761	ARL11	ADP ribosylation factor like GTPase 11	protein-coding	36815	GGCACAGAUAUCCUCGUGU
DRUG_B10_R1	E02	14967	-1.37101	1118	221357	GSTA5	glutathione S-transferase alpha 5	protein-coding	40376	GGAAAGAGAUGCCAAGACU
GENO_C20_R1	P15	7904	-1.37096	1119	139212	PIH1D3	PIH1 domain containing 3	protein-coding	216522	GCCCUCUCUAAGCUACUUA
GENO_C25_R3	P17	11850	-1.37092	1120	642633	FAM230B	family with sequence similarity 230 member B (non-protein coding)	ncRNA	149394	CGAGCUGUAUACGACAUCG
DRUG_A12_R1	F03	3731	-1.3709	1121	5436	POLR2G	RNA polymerase II subunit G	protein-coding	106871	GGACGAUGAGAUCCGCUUA
GENO_B05_R1	B22	8545	-1.37087	1122	10159	ATP6AP2	ATPase H+ transporting accessory protein 2	protein-coding	138075	GCUCCGUAAUCGCCUGUUU
DRUG_B19_R1	D06	20472	-1.37075	1123	81569	ACTL8	actin like 8	protein-coding	123582	CCUUUCUACCUACCAGUCU
GENO_B06_R1	C10	4291	-1.37071	1124	11007	CCDC85B	coiled-coil domain containing 85B	protein-coding	42153	GAAAUCCUGACACCAAGAA
DRUG_C22_R2	C12	7424	-1.3705	1125	8607	RUVBL1	RuvB like AAA ATPase 1	protein-coding	13702	GGAAGUUUAUGAAGGUGAA
GENO_A08_R1	L14	21354	-1.37049	1126	100287372	IGHV3OR16-13	immunoglobulin heavy variable 3/OR16-13 (non-functional)	pseudo	273550	GGACAACAAAGGCAAACUC
EXTD_B03_R1	K15	14836	-1.37033	1127	9104	RGN	regucalcin	protein-coding	15048	GGUUUGCCGGUGGGAUUCA
DRUG_C13_R1	A12	6423	-1.37023	1128	4968	OGG1	8-oxoguanine DNA glycosylase	protein-coding	122366	GCUAGAUGUUACCCUGGCU
DRUG_B15_R1	J01	6983	-1.37014	1129	6428	SRSF3	serine and arginine rich splicing factor 3	protein-coding	12539	GGAAAUAGAAGACAGUUUG
EXTD_A04_R1	A22	29305	-1.3701	1130	162966	ZNF600	zinc finger protein 600	protein-coding	261691	CACUAGAGUCAGUCCAGCA
DRUG_B22_R2	F01	6493	-1.36995	1131	7321	UBE2D1	ubiquitin conjugating enzyme E2 D1	protein-coding	120308	GGCAGUAUCACCCAUCCAA
GENO_B21_R1	L13	11560	-1.36987	1132	148930	KNCN	kinocilin	protein-coding	124369	GGUACAAACAACUUCGCCU
DRUG_A17_R4	P05	2360	-1.36975	1133	9351	SLC9A3R2	SLC9A3 regulator 2	protein-coding	119908	GCUGGCAAGAAGGAUGUCA
GENO_C35_R1	G12	8155	-1.36972	1134					271238	CGUGUUCCUUCUGCUGCCA
GENO_B23_R1	K09	4691	-1.36961	1135	201283	AMZ2P1	archaelysin family metallopeptidase 2 pseudogene 1	pseudo	141578	GCUUAAAAUACGACCUCUC
GENO_B06_R1	D06	4321	-1.36939	1136	11341	SCRG1	stimulator of chondrogenesis 1	protein-coding	19348	GGAGUAGCUGACCUGACAC
GENO_A16_R2	L14	12742	-1.36894	1137	84752	B3GNT9	UDP-GlcNAc:betaGal beta-1,3-N-acetylglucosaminyltransferase 9	protein-coding	141195	CCAAUACCCACACUUACCU
EXTD_B03_R1	F21	14917	-1.36884	1138	6616	SNAP25	synaptosome associated protein 25	protein-coding	12589	GGGUAACAAAUGAUGCCCG
GENO_A26_R2	N01	9056	-1.3684	1139	339512	CCDC190	coiled-coil domain containing 190	protein-coding	242094	GAGGUUUCCACCAACACCA
DRUG_B21_R1	L09	9316	-1.36837	1140	285282	RABL3	RAB, member of RAS oncogene family like 3	protein-coding	41449	GGUUCUUCCAAUGCUGUCA
GENO_A21_R1	A06	14025	-1.36819	1141	149563	C1orf64	chromosome 1 open reading frame 64	protein-coding	215271	GCUAAGCAGGAGUCUUUUG
GENO_C32_R1	D07	5852	-1.36811	1142					269019	CCCAUCCUUCACACCCAAU
DRUG_C18_R1	F04	18295	-1.36808	1143	5257	PHKB	phosphorylase kinase regulatory subunit beta	protein-coding	143282	GCCAUUAAUAUACGAACUG
GENO_A26_R2	C07	9066	-1.36796	1144	286336	FAM78A	family with sequence similarity 78 member A	protein-coding	127730	GGGAAUUUUCACCCUCUCA
GENO_A08_R1	N07	21425	-1.36791	1145	26262	TSPAN17	tetraspanin 17	protein-coding	149076	GGACUGGAUUCGAGACCAG
DRUG_B10_R1	F20	15097	-1.36781	1146	4357	MPST	mercaptopyruvate sulfurtransferase	protein-coding	29154	GGAGAAGAAAGUGGACCUG
GENO_C02_R1	D04	7053	-1.36774	1147	4880	NPPC	natriuretic peptide C	protein-coding	214144	AAGGAGCCAACAAGAAGGG
GENO_B01_R2	F20	4461	-1.36749	1148	2262	GPC5	glypican 5	protein-coding	145083	GGCUCACCUCAAUGGACAA
EXTD_B02_R1	C18	16029	-1.36731	1149	4298	MLLT1	MLLT1, super elongation complex subunit	protein-coding	2949	GGAAGGUCUGCUUCACCUA
DRUG_C12_R1	C15	8515	-1.36697	1150	9754	STARD8	StAR related lipid transfer domain containing 8	protein-coding	21990	GGAUCCCUCAAAUCAAUAA
GENO_B24_R2	F18	9226	-1.36688	1151					265027	CCUUGUCAGCAUCAGCACU
EXTD_B04_R1	G21	30691	-1.36686	1152	8427	ZNF282	zinc finger protein 282	protein-coding	107173	GGAAAUCAGGUCCCAAGGU
GENO_A08_R1	D08	21455	-1.36682	1153	27159	CHIA	chitinase, acidic	protein-coding	123288	GCUCAUCGUUGGAUUCCCU
GENO_C16_R2	I14	6763	-1.36656	1154	84329	HVCN1	hydrogen voltage gated channel 1	protein-coding	7544	GGCGAGGUCAUCAUCAUCU
GENO_B28_R1	J21	6182	-1.36655	1155					266575	GGUCCUUAUGACACUUACA
GENO_B21_R1	O03	11660	-1.36634	1156	147495	APCDD1	APC down-regulated 1	protein-coding	39745	GGUCUCAUCCUAGGUCCUU
GENO_C20_R1	F11	8065	-1.36634	1157	136332	LRGUK	leucine rich repeats and guanylate kinase domain containing	protein-coding	127868	GCGUAUCAUGCUCUCACUA
GENO_A22_R1	F09	5682	-1.36625	1158	160298	C11orf42	chromosome 11 open reading frame 42	protein-coding	40910	GGUCAUCGAGGAGCACUUU
GENO_A22_R1	L15	5682	-1.36625	1158	162073	ITPRIPL2	inositol 1,4,5-trisphosphate receptor interacting protein like 2	protein-coding	279992	CCCUUUGCUGAUGCCUUCU
GENO_C01_R1	M11	11560	-1.36624	1160	730	C7	complement C7	protein-coding	146940	GGAAAGAGUUACCAACUGC
DRUG_B02_R1	D01	7294	-1.36624	1161	5365	PLXNB3	plexin B3	protein-coding	16150	GGUUUACCACUCCCAGCAA
DRUG_B06_R3	N04	10548	-1.36617	1162	11266	DUSP12	dual specificity phosphatase 12	protein-coding	105866	GUCGAAGUGUGGCCAUAAU
GENO_A19_R2	F03	9697	-1.36609	1163	124790	HEXIM2	hexamethylene bisacetamide inducible 2	protein-coding	141328	CCAGAUGUGGAACCGAGAG
EXTD_B03_R1	K03	15087	-1.36572	1164	5990	RFX2	regulatory factor X2	protein-coding	3451	GGACAAGCUUAUCUCCCUG
DRUG_B20_R1	G05	17613	-1.36561	1165	9928	KIF14	kinesin family member 14	protein-coding	22195	GGAGAACUACAAGGAACAA
DRUG_B12_R1	P08	7334	-1.36534	1166	55210	ATAD3A	ATPase family, AAA domain containing 3A	protein-coding	42346	GCCUGUACAGGAACAUCCU
GENO_C23_R1	N01	8455	-1.36525	1167	219493	OR5AR1	olfactory receptor family 5 subfamily AR member 1 (gene/pseudogene)	protein-coding	215316	GGAUGUGAAAGCUGCUUUC
GENO_B26_R3	J13	9517	-1.3652	1168					265574	GCUCCAAGUGGUCUCACCU
GENO_A34_R1	P10	7604	-1.36515	1169					270834	GCAGCUUUUCCACUGUCCU
GENO_C25_R3	A19	12010	-1.3651	1170	283804	LOC283804	disintegrin and metalloproteinase domain-containing protein 21-like	pseudo	265090	CCCGGUGCAAUGCAACUAU
DRUG_A11_R1	C10	12161	-1.36486	1171	54995	OXSM	3-oxoacyl-ACP synthase, mitochondrial	protein-coding	25915	GGUUACAAUAAAGUUAGCC
GENO_B09_R1	E22	4801	-1.36486	1172	51110	LACTB2	lactamase beta 2	protein-coding	147613	CGGUAUUUGAAGACCUCUA
DRUG_C18_R1	E09	18405	-1.36484	1173	51540	SCLY	selenocysteine lyase	protein-coding	24402	GGAAAGUUUAUAUGGACUA
DRUG_A07_R1	D06	25399	-1.36478	1174	50700	RDH8	retinol dehydrogenase 8 (all-trans)	protein-coding	23443	GGAUGAACAGACUCUUCAU
DRUG_B16_R1	F13	24245	-1.36453	1175	57017	COQ9	coenzyme Q9	protein-coding	123210	GCAUGGUGGAUGACAUGUG
GENO_B26_R3	B14	9537	-1.36441	1176	340900	EBLN1	endogenous Bornavirus-like nucleoprotein 1	protein-coding	265764	GGGACAUGAAACAAUCACC
GENO_A24_R4	G03	15217	-1.3644	1177	253868	C20orf166-AS1	C20orf166 antisense RNA 1	ncRNA	39501	GGACCAUCUGAUUCUGGAU
GENO_A01_R1	D19	11931	-1.36427	1178	951	CD37	CD37 molecule	protein-coding	44893	GAUCUGGUCCAAAGUCCUG
DRUG_C11_R1	L22	9947	-1.36411	1179	1104	RCC1	regulator of chromosome condensation 1	protein-coding	9782	GGUGGUACAGGUGUCAGCA
GENO_C24_R3	N21	8826	-1.3641	1180	100271071	RPS17P10	ribosomal protein S17 pseudogene 10	pseudo	264926	CCUGCCAUGUUGGCUCCUU
GENO_A16_R2	B17	12872	-1.36386	1181	84066	TEX35	testis expressed 35	protein-coding	33530	GGGCGGUUUACCAAAGCAG
GENO_B29_R1	E19	650	-1.36366	1182					267005	GCAGAGCUUUUUCUUGUGG
DRUG_C02_R1	C02	15187	-1.36347	1183	114790	STK11IP	serine/threonine kinase 11 interacting protein	protein-coding	128865	CCUAAGCCACAAUCAAGUC
DRUG_A05_R2	N01	6453	-1.3634	1184	51305	KCNK9	potassium two pore domain channel subfamily K member 9	protein-coding	105487	GAUCGAGGAGAUCUCACCA
DRUG_B12_R1	N02	7404	-1.36309	1185	8874	ARHGEF7	Rho guanine nucleotide exchange factor 7	protein-coding	119397	GCAAAUGCUCGUACAGUCU
DRUG_B03_R1	O01	6733	-1.36302	1186	2865	FFAR3	free fatty acid receptor 3	protein-coding	202321	CCCACACACUAUGGAUUGG
DRUG_B10_R1	F15	15307	-1.36265	1187	2134	EXTL1	exostosin like glycosyltransferase 1	protein-coding	119222	GGACCGGAUUUUUGGAACA
GENO_A11_R1	C18	7264	-1.36247	1188	55298	RNF121	ring finger protein 121	protein-coding	132433	CGUCAUGUAUGGGCAACUG
GENO_C23_R1	N18	8535	-1.36246	1189	245934	DEFB121	defensin beta 121	protein-coding	279654	GCUCCUUCUUCUGCUUUUG
EXTD_B04_R1	D01	30923	-1.36235	1190	9668	ZNF432	zinc finger protein 432	protein-coding	21657	GGAGAAGAACCAUGGACAA
DRUG_B18_R2	F22	6653	-1.3623	1191	5571	PRKAG1	protein kinase AMP-activated non-catalytic subunit gamma 1	protein-coding	12010	GGACUCCUUUAAACCGCUU
GENO_C06_R2	D22	9997	-1.36211	1192	22827	PUF60	poly(U) binding splicing factor 60	protein-coding	127766	GGAGUCUACAGUGAUGGUU
GENO_B28_R1	D05	6323	-1.36206	1193	283688	LINC00927	long intergenic non-protein coding RNA 927	ncRNA	266495	CCUCUCCUUGAAGGUACCA
DRUG_B06_R3	P03	10648	-1.3618	1194	6514	SLC2A2	solute carrier family 2 member 2	protein-coding	116828	GCUGCUCAACUAAUCACCA
GENO_A19_R2	M06	9777	-1.36178	1195	128102	HSD3BP4	hydroxy-delta-5-steroid dehydrogenase, 3 beta, pseudogene 4	pseudo	263713	GGUCAAUCUAGAAUCAGAU
GENO_A31_R1	M06	4461	-1.36177	1196	400685	LINC01801	long intergenic non-protein coding RNA 1801	ncRNA	268630	CCUUGGAGGCGAGGACAUU
GENO_C16_R2	O09	6883	-1.36166	1197	83940	TATDN1	TatD DNase domain containing 1	protein-coding	127592	GGGAAAGUUGUGGCAAUAG
GENO_C05_R1	N17	5742	-1.36144	1198	9842	PLEKHM1	pleckstrin homology and RUN domain containing M1	protein-coding	148476	GCCAUGAAUUCCCAAAGCA
GENO_B31_R1	E01	4041	-1.36128	1199	392603	ZNF736P2Y	zinc finger protein 736 pseudogene 2, Y-linked	pseudo	272349	GCCUUCAAUAAGUCCUCAU
GENO_A34_R1	K14	7694	-1.36125	1200					270599	CCUGUGAUUCGAGCAUCCU
DRUG_A09_R1	D19	8795	-1.36114	1201	7173	TPO	thyroid peroxidase	protein-coding	116863	CGAUGCAGAGAAACCUCAA
GENO_C05_R1	O20	5752	-1.36102	1202	10113	PREB	prolactin regulatory element binding	protein-coding	138256	CCACGAUAAUACCCUGCUU
DRUG_C06_R1	E21	8845	-1.36101	1203	23636	NUP62	nucleoporin 62	protein-coding	19906	GGGUUUUCUUUCUCCACCU
GENO_C17_R1	M21	160	-1.36092	1204	84992	PIGY	phosphatidylinositol glycan anchor biosynthesis class Y	protein-coding	127705	GGCUUUGCUUUGCGCAUAU
GENO_A07_R1	P17	11700	-1.36079	1205	23349	PHF24	PHD finger protein 24	protein-coding	264768	GGUGAUGCCUACCUCUUUG
DRUG_B04_R4	L12	690	-1.36058	1206	8078	USP5	ubiquitin specific peptidase 5	protein-coding	105068	GGAGACUUUGUUGCUUCCC
DRUG_B16_R1	A03	24376	-1.36058	1207	6059	ABCE1	ATP binding cassette subfamily E member 1	protein-coding	117103	CCUCAAUAUGUAGCCAGAU
GENO_A02_R1	I02	10338	-1.36057	1208	4358	MPV17	MPV17, mitochondrial inner membrane protein	protein-coding	143560	CGGUCAGACAACCUCCUCA
GENO_B14_R1	J18	3540	-1.36037	1209	79804	HAND2-AS1	HAND2 antisense RNA 1 (head to head)	ncRNA	263440	CCGAAACCAGUCCUCUCCA
GENO_A11_R1	J09	7324	-1.3603	1210	55200	PLEKHG6	pleckstrin homology and RhoGEF domain containing G6	protein-coding	140528	GGACCUUUGGCAUGCAUCU
GENO_A07_R1	I03	11720	-1.36018	1211	23107	MRPS27	mitochondrial ribosomal protein S27	protein-coding	136733	GCAGUCCAAGCUUCCUCAA
DRUG_C09_R1	H06	13694	-1.36005	1212	56255	TMX4	thioredoxin related transmembrane protein 4	protein-coding	29167	GGCUCAUAGAGCUGAACAG
DRUG_C19_R1	E20	24345	-1.35987	1213	6928	HNF1B	HNF1 homeobox B	protein-coding	3262	GGAAGAGAGAGAGGCCUUA
DRUG_A16_R1	J21	22278	-1.3598	1214	29980	DONSON	downstream neighbor of SON	protein-coding	25038	GGUCUUGUCCAGCAUUGUA
DRUG_B22_R2	E10	6643	-1.35979	1215	715	C1R	complement C1r	protein-coding	105570	GAAGGAAUUUAUGUCCCAA
GENO_B32_R1	I22	11139	-1.35977	1216	401703	LOC401703	U2 small nuclear RNA auxiliary factor 1-like 4 pseudogene	pseudo	269242	GCUGUUCAUUUUAUUUCAG
DRUG_A22_R1	E01	6913	-1.35974	1217	84282	RNF135	ring finger protein 135	protein-coding	118841	GCUGGUGGAACAUCUUGUA
GENO_B33_R1	D13	9336	-1.35963	1218	440051	KRTAP5-11	keratin associated protein 5-11	protein-coding	254408	UGCAGGAGGUGUUCUUCCC
GENO_B08_R1	C01	5882	-1.35944	1219	25915	NDUFAF3	NADH:ubiquinone oxidoreductase complex assembly factor 3	protein-coding	148276	GGAGGGACUUCACUUACAU
GENO_B32_R1	I19	11149	-1.35939	1220					268918	GCCUCUAACUCCUUCCCAG
GENO_B32_R1	I21	11149	-1.35939	1220	401089	FOXL2NB	FOXL2 neighbor	protein-coding	268922	GGUCACGUUACUCCAUCCA
GENO_B33_R1	F14	9346	-1.35923	1222					277191	GCUUCCUAAAGUUCAGCAU
EXTD_A03_R1	P17	20993	-1.35922	1223	6857	SYT1	synaptotagmin 1	protein-coding	16567	GGAAAGGAAGAUGCAUUUU
GENO_A27_R3	A03	11520	-1.35914	1224	343301	RPL10AP4	ribosomal protein L10a pseudogene 4	pseudo	274256	CGAGAAGGACAAGCACCUC
DRUG_B22_R2	M19	6653	-1.35911	1225	80128	TRIM46	tripartite motif containing 46	protein-coding	32144	GGGCUACAUAGGACAUGGU
DRUG_B08_R1	K03	8205	-1.35903	1226	913	CD1E	CD1e molecule	protein-coding	32906	GGAAUUUCCUGGGAGCCAU
GENO_B06_R1	P10	4561	-1.35885	1227	22982	DIP2C	disco interacting protein 2 homolog C	protein-coding	148492	GCAUCAAUAUGGAGCACUG
DRUG_C10_R3	N09	14616	-1.3587	1228	11226	GALNT6	polypeptide N-acetylgalactosaminyltransferase 6	protein-coding	111764	GCGUGAUCAUUGUGUUCCA
DRUG_B17_R2	M21	5842	-1.35849	1229	54984	PINX1	PIN2/TERF1 interacting telomerase inhibitor 1	protein-coding	25718	GGAUGAUUUUAACCAGCUU
GENO_B15_R1	N16	4311	-1.35849	1230	81929	SEH1L	SEH1 like nucleoporin	protein-coding	7632	GGACAACUCUGGUGGAUAG
DRUG_C14_R1	A15	8675	-1.35824	1231	23527	ACAP2	ArfGAP with coiled-coil, ankyrin repeat and PH domains 2	protein-coding	19862	GGUGAUGUGGCAGAAUUGG
GENO_B03_R1	N08	4781	-1.35809	1232	7316	UBC	ubiquitin C	protein-coding	29019	GGCAAAGAUCCAAGACAAG
GENO_A22_R1	C06	5932	-1.35805	1233	163933	FAM43B	family with sequence similarity 43 member B	protein-coding	149637	CCUAGUCUCUUUGCCCACA
DRUG_C14_R1	E14	8685	-1.35787	1234	3183	HNRNPC	heterogeneous nuclear ribonucleoprotein C (C1/C2)	protein-coding	145409	GCAGGUGUGAAACGAUCUG
GENO_C10_R1	P13	14225	-1.35786	1235	54544	CRCT1	cysteine rich C-terminal 1	protein-coding	216870	UGUUCAGAAACCCACUUUG
GENO_C01_R1	J08	11770	-1.35785	1236	2512	FTL	ferritin light chain	protein-coding	7926	GGCCCUUUUGGAUCUUCAU
GENO_B21_R1	H19	11901	-1.35783	1237	148479	PHF13	PHD finger protein 13	protein-coding	40306	GGACCGUGGAAGACUUCAA
GENO_A04_R1	M16	4581	-1.35754	1238	8968	HIST1H3F	histone cluster 1 H3 family member f	protein-coding	46332	GAAAUCGACUGAGCUACUG
EXTD_C04_R1	H11	29667	-1.35752	1239	83744	ZNF484	zinc finger protein 484	protein-coding	217668	CCUUUAAGUCGUGUUGUCU
GENO_A22_R1	C07	5952	-1.35739	1240	154386	LINC01600	long intergenic non-protein coding RNA 1600	ncRNA	129471	CCACCUAGAAACUUCCCAG
GENO_B36_R4	M21	4051	-1.35725	1241					271699	GGACCAACAUCCUCUCCAU
GENO_C23_R1	L08	8685	-1.35722	1242	222967	RSPH10B	radial spoke head 10 homolog B	protein-coding	128241	CGGCAUGAGGAACGGAUUC
GENO_A11_R1	M01	7414	-1.35706	1243	55096	EBLN2	endogenous Bornavirus-like nucleoprotein 2	protein-coding	125101	GGAGAUGACGCAAUGGACA
GENO_A34_R1	A07	7794	-1.35692	1244					277307	GCAAAAGGACAUUAGCCCA
GENO_B15_R1	J06	4351	-1.35681	1245	81688	C6orf62	chromosome 6 open reading frame 62	protein-coding	131041	GGUGUGCGAGAUUCCAGCU
GENO_B33_R1	K19	9406	-1.35678	1246					269533	GGAAAAGCAGACCUACUUC
GENO_A25_R1	G16	10548	-1.35674	1247	285299	LOC285299	FSHD region gene 2 family, member C-like	protein-coding	273805	AGAGGAGUGCAACUUGACG
GENO_B20_R1	M21	11430	-1.35645	1248	134288	TMEM174	transmembrane protein 174	protein-coding	128154	GGACUCUGGGUACCUUAAA
DRUG_A10_R4	C20	9597	-1.35624	1249	2940	GSTA3	glutathione S-transferase alpha 3	protein-coding	2289	GGUAUGGCAGAUUUGAAUG
GENO_A23_R1	G08	12251	-1.35584	1250	220070	SHANK2-AS3	SHANK2 antisense RNA 3	ncRNA	123972	GGUCACCUUGUGACUUGGA
GENO_B20_R1	M20	11460	-1.35557	1251	140902	R3HDML	R3H domain containing like	protein-coding	242079	UGAAUGCCUUACUGGAUUA
DRUG_C22_R2	A13	7704	-1.35547	1252	51588	PIAS4	protein inhibitor of activated STAT 4	protein-coding	116097	GCCCACCGAAUUAGUCCCA
GENO_B16_R2	I17	9126	-1.35545	1253	83851	SYT16	synaptotagmin 16	protein-coding	109712	GGAGAUAUGUUAUCUGCUU
DRUG_C14_R1	P22	8756	-1.35524	1254	55998	NXF5	nuclear RNA export factor 5	protein-coding	34987	GGAUGGUCUCAGGGUUCUG
DRUG_C11_R1	G21	10177	-1.35511	1255	5875	RABGGTA	Rab geranylgeranyltransferase alpha subunit	protein-coding	112466	CCCGAAACUUCUCCAACUA
DRUG_C09_R1	L11	13834	-1.35501	1256	7923	HSD17B8	hydroxysteroid 17-beta dehydrogenase 8	protein-coding	108498	GGACUCUAAGUUCCCAGGA
GENO_A20_R1	E17	14957	-1.35494	1257	132299	OCIAD2	OCIA domain containing 2	protein-coding	38734	GGGACUAGUCUACCAAGGU
GENO_B06_R1	K19	4651	-1.35489	1258	10607	TBL3	transducin beta like 3	protein-coding	17946	GGAGGACAUCACUGCCUUU
DRUG_B10_R1	K15	15628	-1.35477	1259	1312	COMT	catechol-O-methyltransferase	protein-coding	2453	GGUCACCCUUGUGGUUGGA
GENO_A24_R4	A22	15819	-1.35456	1260	259234	DSCR10	Down syndrome critical region 10 (non-protein coding)	ncRNA	45816	GUCUGGUUAUGGGAUCCCU
GENO_A32_R1	L14	4281	-1.35456	1261	2229	FDPSP5	farnesyl diphosphate synthase pseudogene 5	pseudo	276713	UGGUGCUAGUAGCAUUCUG
DRUG_B17_R2	A11	5972	-1.35446	1262	4724	NDUFS4	NADH:ubiquinone oxidoreductase subunit S4	protein-coding	11715	GGAUCUUUGUUCCUGCUCG
GENO_A10_R1	L14	9386	-1.35446	1263	54952	TRNAU1AP	tRNA selenocysteine 1 associated protein 1	protein-coding	122991	CCCUCCGUGUGAACUUUAU
DRUG_A11_R1	P09	12431	-1.35443	1264	517	ATP5G2	ATP synthase, H+ transporting, mitochondrial Fo complex subunit C2 (subunit 9)	protein-coding	117321	CGACCGGAGAUACUGACAG
GENO_C34_R1	C08	8045	-1.35443	1265					270495	GCCGUGAAUAUGCCACUUC
EXTD_C03_R1	L13	37718	-1.35417	1266	6767	ST13	ST13, Hsp70 interacting protein	protein-coding	14018	GGGAAAUAAGGUAGUACUU
DRUG_C17_R2	A21	9136	-1.35415	1267	4794	NFKBIE	NFKB inhibitor epsilon	protein-coding	115539	GCUGGAAGCACUCACUUAC
GENO_B03_R1	L03	4911	-1.35414	1268	6233	RPS27A	ribosomal protein S27a	protein-coding	12222	GGAUAAGGAAGGAAUUCCU
GENO_A07_R1	P04	11920	-1.35414	1269	25876	SPEF1	sperm flagellar 1	protein-coding	134493	CCGAUGGAUAGACCAUUGG
DRUG_A10_R4	P08	9657	-1.35392	1270	5110	PCMT1	protein-L-isoaspartate (D-aspartate) O-methyltransferase	protein-coding	111552	CCCAUACAUGGAUUCUCCA
GENO_C24_R3	P14	9116	-1.35392	1271	283677	REC114	REC114 meiotic recombination protein	protein-coding	265079	CCAUCAGGCUAUCAGCAGU
GENO_A24_R4	O22	15869	-1.35375	1272					265014	CCCAGGAUCCUAACCCAGU
GENO_B21_R1	O16	12021	-1.35359	1273	151300	LINC00608	long intergenic non-protein coding RNA 608	ncRNA	264339	GGACUGUGGAAAGGUCACU
GENO_C21_R2	A04	6533	-1.35342	1274	149501	KRT8P45	keratin 8 pseudogene 45	pseudo	273055	GGGCUUACUGAAGAGAUCA
DRUG_A19_R1	A10	19829	-1.35339	1275	6670	SP3	Sp3 transcription factor	protein-coding	115336	CCUUCUGCUAACAUCCAGA
GENO_C07_R1	G22	8445	-1.35338	1276	23500	DAAM2	dishevelled associated activator of morphogenesis 2	protein-coding	136906	GCUGGCCUGACUAUUACAU
GENO_C36_R4	L05	7364	-1.35324	1277					271820	GCCUUGAUCGGUGUCCUCU
GENO_A21_R1	H16	14466	-1.3531	1278	152206	CCDC13	coiled-coil domain containing 13	protein-coding	125998	GGACAGAUUUGCCUUCACA
EXTD_A02_R2	N16	6192	-1.35299	1279	375033	PEAR1	platelet endothelial aggregation receptor 1	protein-coding	266116	GGGCAUGAUAACCACACCA
GENO_C20_R1	H19	8535	-1.35284	1280	137835	TMEM71	transmembrane protein 71	protein-coding	127870	GCUUCCUGUGCGACAAAGA
GENO_B01_R2	I06	4711	-1.35278	1281	1687	DFNA5	DFNA5, deafness associated tumor suppressor	protein-coding	146442	GGAAUGAGGUCCUGUGCGU
EXTD_C01_R2	N18	8535	-1.35242	1282	92283	ZNF461	zinc finger protein 461	protein-coding	40195	GGGUUAUUUUAGACAACUU
EXTD_B04_R1	I06	31446	-1.35217	1283	51058	ZNF691	zinc finger protein 691	protein-coding	23380	GGCAGAUGAGAAGCCCUUU
GENO_A24_R4	H07	16009	-1.35146	1284	256076	COL6A5	collagen type VI alpha 5 chain	protein-coding	126232	GGGCUAAGUGUCAAGGCUA
EXTD_B03_R1	P21	15869	-1.35134	1285	23208	SYT11	synaptotagmin 11	protein-coding	38458	GGCAUCAGCAUAUACCCAG
EXTD_C02_R1	I07	30090	-1.35122	1286	4670	HNRNPM	heterogeneous nuclear ribonucleoprotein M	protein-coding	17303	GGAAGGAGAAAAACAUAAA
DRUG_A22_R1	M02	7133	-1.35121	1287	5284	PIGR	polymeric immunoglobulin receptor	protein-coding	106863	GGGCUAACCUCACCAACUU
DRUG_B05_R2	D08	7714	-1.351	1288	1174	AP1S1	adaptor related protein complex 1 sigma 1 subunit	protein-coding	9882	GGCCUACUUCAUCCUGGAU
GENO_B34_R1	A14	5562	-1.35089	1289					270474	CCACCUUCUUCCCUCUCCA
GENO_B04_R1	M22	3540	-1.35087	1290	8971	H1FX	H1 histone family member X	protein-coding	215090	CCUACCUCAAGUACUCGAU
EXTD_B02_R1	H19	16842	-1.35058	1291	10365	KLF2	Kruppel like factor 2	protein-coding	42422	GAGUUCGCAUCUGAAGGCG
DRUG_B15_R1	E13	7544	-1.35054	1292	80012	PHC3	polyhomeotic homolog 3	protein-coding	31894	GGUAUUUCAACAGGCAUUG
GENO_A04_R1	K19	4821	-1.35046	1293	8079	MLF2	myeloid leukemia factor 2	protein-coding	16251	GGUCUACCAAGAGACAUCA
GENO_C19_R2	C16	7183	-1.35038	1294	126789	PUSL1	pseudouridylate synthase-like 1	protein-coding	124149	CGCAACCUAUGCUGGACUC
GENO_C27_R3	F20	8966	-1.35034	1295					274441	GGACAAAUUAAAAGGACCU
GENO_B35_R1	K11	5732	-1.35014	1296					277945	GCCACUCUUCCACUCUCCU
DRUG_B06_R3	C15	10919	-1.34994	1297	9670	IPO13	importin 13	protein-coding	21658	GGUGCUCAAGUGUUUCUCC
GENO_A32_R1	D05	4421	-1.34994	1298					269016	GCACCCUCAUCAGGACAUU
DRUG_C02_R1	L14	15648	-1.34991	1299	1813	DRD2	dopamine receptor D2	protein-coding	1835	GGAUUCACUGUGACAUCUU
GENO_B11_R1	J17	13293	-1.34988	1300	55206	SBNO1	strawberry notch homolog 1	protein-coding	132338	CCACCUGUAACAACCAACA
GENO_C05_R1	L20	6022	-1.34955	1301	10324	KLHL41	kelch like family member 41	protein-coding	147405	GGAUCAACCUCUACAGUCA
GENO_A25_R1	G10	10768	-1.34938	1302	285237	C3orf38	chromosome 3 open reading frame 38	protein-coding	122087	CCUAGAUUCACAUGGACUG
GENO_A11_R1	G14	7634	-1.34914	1303	55337	C19orf66	chromosome 19 open reading frame 66	protein-coding	125178	GCAACCCUCACAUUAGCAG
GENO_A01_R1	L18	12331	-1.34877	1304	2661	GDF9	growth differentiation factor 9	protein-coding	145152	CCUUUAGUGGCCUCCAACA
DRUG_B11_R1	B22	15729	-1.34862	1305	9815	GIT2	GIT ArfGAP 2	protein-coding	35791	GGAUAAAGUACAUCCCAAU
GENO_B20_R1	E18	11700	-1.34854	1306	140459	ASB6	ankyrin repeat and SOCS box containing 6	protein-coding	128727	GCGACCAUGACUUCUGCUA
GENO_C32_R1	M04	6373	-1.34836	1307	401827	MSLNL	mesothelin-like	pseudo	256484	CCUACAUGUGCACACUGUC
GENO_C17_R1	M17	500	-1.34826	1308	84987	COX14	COX14, cytochrome c oxidase assembly factor	protein-coding	34875	GGAAUCAUGUAGAACUGGG
GENO_B05_R1	I03	9016	-1.34804	1309	9623	TCL1B	T-cell leukemia/lymphoma 1B	protein-coding	42001	GAUAUGAACCCAGCAUCAC
DRUG_C16_R1	F07	24284	-1.34799	1310	81578	COL21A1	collagen type XXI alpha 1 chain	protein-coding	32814	GGAUGCAGCUCAAGCAGCA
GENO_B08_R1	B07	6233	-1.34795	1311	26092	TOR1AIP1	torsin 1A interacting protein 1	protein-coding	23193	GGAUGAAGCAUCUUCCCAA
GENO_C33_R1	A21	6393	-1.34788	1312	404672	GTF2H5	general transcription factor IIH subunit 5	protein-coding	149568	GGAGCGAGUGGGUGAAUUA
GENO_B02_R1	I04	11910	-1.34751	1313	4477	MSMB	microseminoprotein beta	protein-coding	46022	GACAACUGCCAAAGAAUCU
DRUG_B21_R1	J21	9867	-1.34738	1314	4218	RAB8A	RAB8A, member RAS oncogene family	protein-coding	2930	GGGAGUCAAAAUCACACCG
EXTD_A03_R1	H03	21646	-1.34737	1315	22938	SNW1	SNW domain containing 1	protein-coding	3706	GGCAAGAUCCCAGAGAUCA
DRUG_B05_R2	O22	7774	-1.34728	1316	368	ABCC6	ATP binding cassette subfamily C member 6	protein-coding	118143	CCCAUUGGUCACCUGCUAA
DRUG_B19_R1	M01	21204	-1.34706	1317	79191	IRX3	iroquois homeobox 3	protein-coding	114932	CGAGGAGAUCGAUUUGGAG
GENO_A07_R1	P20	12161	-1.34685	1318	25896	INTS7	integrator complex subunit 7	protein-coding	122780	GCUUAAAACUAGGGAUGUU
GENO_C25_R3	L08	12512	-1.34684	1319	285971	ZNF775	zinc finger protein 775	protein-coding	116712	CGUCGUAGACAUCCAAUAA
GENO_C08_R1	L12	4981	-1.3468	1320	27440	HDHD5	haloacid dehalogenase like hydrolase domain containing 5	protein-coding	35191	GGUUUGGACAUGGCACCUU
GENO_B27_R1	B10	12632	-1.34664	1321	386627	SAP30L-AS1	SAP30L antisense RNA 1 (head to head)	ncRNA	266146	CGGAGUCUCUUGUCACUGA
DRUG_A22_R1	O16	7253	-1.34656	1322	310	ANXA7	annexin A7	protein-coding	7226	GGAUUUGGAGUCCCACCAG
GENO_A07_R1	M20	12171	-1.34655	1323	23568	ARL2BP	ADP ribosylation factor like GTPase 2 binding protein	protein-coding	147465	GCCUUCACCACAACAUUAC
GENO_B07_R1	I02	9106	-1.34634	1324	23503	ZFYVE26	zinc finger FYVE-type containing 26	protein-coding	136909	GGCUUGGAAAGUGGCCUAU
GENO_B15_R1	F16	4601	-1.34632	1325	81609	SNX27	sorting nexin family member 27	protein-coding	131016	GGCAGAUAACCUAGAUCCC
DRUG_C12_R1	K02	9036	-1.34605	1326	5588	PRKCQ	protein kinase C theta	protein-coding	784	GGGCGAGGCUGUUAACCCU
GENO_C23_R1	D16	9016	-1.34566	1327	221749	PXDC1	PX domain containing 1	protein-coding	130128	GCUUUCAAAGUCCAGUCAA
DRUG_B16_R1	H03	24877	-1.34549	1328	9362	CPNE6	copine 6	protein-coding	17245	GGAGGUAUCAGGCACAAAC
DRUG_C08_R1	P22	8996	-1.34536	1329	8795	TNFRSF10B	TNF receptor superfamily member 10b	protein-coding	107251	GGACAGCCAUAGUAUAGUG
GENO_A06_R1	L06	5752	-1.34527	1330	22899	ARHGEF15	Rho guanine nucleotide exchange factor 15	protein-coding	122081	CCGACUACUCCAAGCUUCU
DRUG_A11_R1	P07	12672	-1.34512	1331	515	ATP5F1	ATP synthase, H+ transporting, mitochondrial Fo complex subunit B1	protein-coding	120237	CCCUAUGUACUCGGAACUG
EXTD_A02_R2	F05	6403	-1.34489	1332	30818	KCNIP3	potassium voltage-gated channel interacting protein 3	protein-coding	20639	GGAACAUUCCCACAUAAUA
DRUG_C05_R1	I18	10668	-1.34481	1333	7419	VDAC3	voltage dependent anion channel 3	protein-coding	104548	GGCAUGCCUGGAAGUUGUC
DRUG_B05_R2	P07	7814	-1.3448	1334	56479	KCNQ5	potassium voltage-gated channel subfamily Q member 5	protein-coding	104723	GGUUUGCUCGAAAGCCCUU
GENO_B24_R2	G19	9887	-1.34449	1335	254050	LRRC43	leucine rich repeat containing 43	protein-coding	39503	GGCCCUUUCAUCACUUACA
DRUG_B02_R1	A08	8115	-1.34441	1336	8877	SPHK1	sphingosine kinase 1	protein-coding	1276	GGUCACCAAUGAAGACCUC
DRUG_B02_R1	M14	8115	-1.34441	1336	7443	VRK1	vaccinia related kinase 1	protein-coding	402	GGAGGCUUUGGCUGUAUAU
GENO_A06_R1	F19	5772	-1.34433	1338	10798	OR5I1	olfactory receptor family 5 subfamily I member 1	protein-coding	2042	GGAUUGAUCCUCACCUUCA
GENO_C34_R1	L02	8295	-1.34358	1339					270775	CCCUCAAAAGCACCCAACA
GENO_C22_R1	H08	10037	-1.34354	1340	196441	ZFC3H1	zinc finger C3H1-type containing	protein-coding	37676	GGAUGAAAAACUAGCAUUG
GENO_B10_R1	K09	8505	-1.34334	1341	51659	GINS2	GINS complex subunit 2	protein-coding	23791	GGUGUUCAGUGACUGGUAG
EXTD_A04_R1	P13	30751	-1.34331	1342	147660	ZNF578	zinc finger protein 578	protein-coding	38891	GGCUUUUAUUCAUCAGUCA
GENO_C06_R2	G05	10468	-1.34323	1343	10529	NEBL	nebulette	protein-coding	215053	CCAAAUCUAAGGACCUACC
DRUG_B21_R1	D18	9977	-1.34319	1344	1891	ECH1	enoyl-CoA hydratase 1	protein-coding	112774	GCUAUGAGUCCCUUCGUGU
GENO_B27_R1	M13	12712	-1.34315	1345	346085	GAPDHP72	glyceraldehyde-3-phosphate dehydrogenase pseudogene 72	pseudo	263722	GCGGCAGAACUCAAAGUAC
GENO_B14_R1	N14	3991	-1.34305	1346	79833	GEMIN6	gem nuclear organelle associated protein 6	protein-coding	31658	GGGAGAAGCUGAUGCAUUU
GENO_A22_R1	O21	6393	-1.34293	1347	158511	CSAG1	chondrosarcoma associated gene 1	protein-coding	44591	GGUUCCCAAGACAACCCAA
GENO_B16_R2	P15	9436	-1.34284	1348	84253	GARNL3	GTPase activating Rap/RanGAP domain like 3	protein-coding	148976	CCCAGAAUACCACACCAGA
GENO_B23_R1	F16	5502	-1.34276	1349	222008	VSTM2A	V-set and transmembrane domain containing 2A	protein-coding	128494	GGGUGACUGAUGCCAACUA
GENO_A08_R1	M18	22117	-1.34274	1350	27077	B9D1	B9 domain containing 1	protein-coding	140284	CGAUGUGGUUCGAGGCUAU
GENO_A11_R1	H11	7814	-1.34266	1351	55184	DZANK1	double zinc ribbon and ankyrin repeat domains 1	protein-coding	214822	CCUUUACCUGAACAAGGCA
DRUG_A22_R1	E11	7354	-1.34264	1352	220441	RNF152	ring finger protein 152	protein-coding	40845	GGUUGAUGAUGAGAUCCCA
DRUG_B01_R3	I22	8375	-1.34255	1353	3099	HK2	hexokinase 2	protein-coding	1528	GGAGAUGGAGAAAGGGCUU
DRUG_C07_R1	E04	12642	-1.34252	1354	874	CBR3	carbonyl reductase 3	protein-coding	9577	GGUUCCACAGUGAGACACU
GENO_A10_R1	J06	9707	-1.34234	1355	54930	HAUS4	HAUS augmin like complex subunit 4	protein-coding	132110	GCCUCACCCUAGCAAAGGA
GENO_B34_R1	L05	5762	-1.34213	1356					270405	GCGAUCAAAAUCCCAGGCA
GENO_A02_R1	K19	11039	-1.34191	1357	3188	HNRNPH2	heterogeneous nuclear ribonucleoprotein H2	protein-coding	145362	GCACUAAAUAGCUACUCCA
GENO_A01_R1	B22	12511	-1.34179	1358	2176	FANCC	Fanconi anemia complementation group C	protein-coding	145550	GGUCUUGGGUAUGCACCUA
DRUG_B20_R1	E14	18365	-1.34168	1359	9124	PDLIM1	PDZ and LIM domain 1	protein-coding	28927	GGCUGCACAGACAACUUGA
GENO_C18_R1	I06	2310	-1.34167	1360	115708	TRMT61A	tRNA methyltransferase 61A	protein-coding	118063	CCAUGAUGUUGGAGCUUCG
GENO_C24_R3	F14	9466	-1.34162	1361	283377	SPRYD4	SPRY domain containing 4	protein-coding	216111	CGAUUGGGAGUUGCCUCCA
DRUG_C21_R1	M19	8305	-1.34159	1362	54413	NLGN3	neuroligin 3	protein-coding	121060	GGAGCUGGCAGCAUUACAA
DRUG_B02_R1	N16	8225	-1.34148	1363	53637	S1PR5	sphingosine-1-phosphate receptor 5	protein-coding	32856	GGACCUUGUGGGUGAUAUA
GENO_C21_R2	B10	6743	-1.34147	1364	151477	LINC00471	long intergenic non-protein coding RNA 471	ncRNA	126297	GGAACAGUGAGUUGGACCA
DRUG_C10_R3	I04	15257	-1.34139	1365	3158	HMGCS2	3-hydroxy-3-methylglutaryl-CoA synthase 2	protein-coding	119238	GGGCAUAGAUACCACCAAU
GENO_A21_R1	J02	14816	-1.34113	1366	152485	ZNF827	zinc finger protein 827	protein-coding	128426	GGAGAACUAUAAGUUGUCU
EXTD_B02_R1	B22	17323	-1.34068	1367	92211	CDHR1	cadherin related family member 1	protein-coding	35197	GGUUCAUCCAGGAGCCUUA
GENO_B20_R1	J20	11970	-1.34064	1368	144766	LINC00355	long intergenic non-protein coding RNA 355	ncRNA	264140	GGGUUGGACAAUGAACCCA
GENO_A27_R3	B04	12131	-1.34062	1369	379025	PSMA3-AS1	PSMA3 antisense RNA 1	ncRNA	266140	GCCACUGAGUGGUAUUCAG
GENO_A36_R1	M08	6913	-1.3404	1370	594855	CPLX3	complexin 3	protein-coding	280147	GGAGUCUUGGAGUUCAUAG
DRUG_C15_R1	K20	4831	-1.34035	1371	7013	TERF1	telomeric repeat binding factor 1	protein-coding	25071	GGAACAUGACAAACUUCAU
DRUG_A17_R4	I05	3931	-1.33978	1372	114885	OSBPL11	oxysterol binding protein like 11	protein-coding	121085	GGAGCUGUAAUAUCACCCA
DRUG_C03_R1	E13	7644	-1.33974	1373	338557	FFAR4	free fatty acid receptor 4	protein-coding	202314	GAGAUCUCGUGGGAUGUCU
DRUG_A18_R1	G07	15067	-1.33964	1374	330	BIRC3	baculoviral IAP repeat containing 3	protein-coding	121285	GCUACCUCUCAGCCUACUU
DRUG_B20_R1	O20	18435	-1.33945	1375	146057	TTBK2	tau tubulin kinase 2	protein-coding	40887	GGUGGAAUCAGCUCAACAA
GENO_C17_R1	M19	740	-1.33932	1376	84991	RBM17	RNA binding motif protein 17	protein-coding	43723	GCUUCAGGUGAAGAAGGCA
GENO_B27_R1	P05	12802	-1.33921	1377	359710	BPIFB3	BPI fold containing family B member 3	protein-coding	122128	CCAAAGUGGGCAUGCAUUG
GENO_A23_R1	P11	12732	-1.33914	1378	219770	GJD4	gap junction protein delta 4	protein-coding	7567	GGAUGAGAGUGAGGUGACA
EXTD_B04_R1	F21	32119	-1.33908	1379	57573	ZNF471	zinc finger protein 471	protein-coding	133248	GCGUAAACAAAGCCAUGGG
EXTD_B02_R1	P17	17403	-1.33903	1380	4147	MATN2	matrilin 2	protein-coding	11466	GGAGUUCAUCGUGGACAUC
DRUG_C06_R1	I06	9316	-1.33866	1381	6528	SLC5A5	solute carrier family 5 member 5	protein-coding	119948	GCCGCUAUACAUUCUGGAC
GENO_B22_R1	C14	6182	-1.33807	1382	164127	CCDC185	coiled-coil domain containing 185	protein-coding	124085	GCGACCAGGUUGAGUCAUU
GENO_B09_R1	K02	5592	-1.33796	1383	51154	MRTO4	MRT4 homolog, ribosome maturation factor	protein-coding	23938	GGUGAUGAUGGUGGCCUUG
GENO_C22_R1	D07	10208	-1.33791	1384	100131755	ARMCX4	armadillo repeat containing, X-linked 4	protein-coding	128032	GCCACGCAUAAUCUAGCUG
GENO_B11_R1	L20	13614	-1.3379	1385	55698	RADIL	Rap associating with DIL domain	protein-coding	26132	GGUCAGAGGAUGUUCUGGA
GENO_B05_R1	P02	9226	-1.33786	1386	10391	CORO2B	coronin 2B	protein-coding	17461	GGAUUGAACCCAACUACCC
EXTD_C04_R1	G01	30762	-1.33775	1387	10781	ZNF266	zinc finger protein 266	protein-coding	18407	GGUCUUAAUGAACACAUAU
GENO_B16_R2	P21	9567	-1.33751	1388	84260	TCHP	trichoplein keratin filament binding	protein-coding	141085	GGAAAGAAGAAUCCGGGAG
GENO_A19_R2	D21	10228	-1.33747	1389	124773	C17orf64	chromosome 17 open reading frame 64	protein-coding	216541	CCGUAAGAAGACCAACUGG
DRUG_B14_R1	K18	1741	-1.33741	1390	3660	IRF2	interferon regulatory factor 2	protein-coding	4306	GGAGUAGAUAAACCUGAUC
GENO_C35_R1	J03	8996	-1.3373	1391					278075	CCAGGCCUGAAAUAAAUGC
GENO_A08_R1	N19	22268	-1.33725	1392	26272	FBXO4	F-box protein 4	protein-coding	43373	GACCUUCUGGCAGUCAGUG
DRUG_C02_R1	E03	16079	-1.33723	1393	9943	OXSR1	oxidative stress responsive 1	protein-coding	627	GGAGAAAGUGGCAAUCAAA
GENO_B04_R1	E17	4021	-1.33688	1394	7784	ZP3	zona pellucida glycoprotein 3	protein-coding	19093	GGUUUGAGGUUGGACUCCA
DRUG_B17_R2	H03	6543	-1.33674	1395	5787	PTPRB	protein tyrosine phosphatase, receptor type B	protein-coding	104573	GGAAUCCAGAGUAUUAGCA
DRUG_C18_R1	H17	19358	-1.33673	1396	947	CD34	CD34 molecule	protein-coding	10408	GGCCACAACAAACAUCACA
GENO_B31_R1	L06	4871	-1.33671	1397	400891	LRRC74B	leucine rich repeat containing 74B	protein-coding	255609	CGGCUAAAGGAUGUGGAUU
DRUG_C20_R1	O11	20442	-1.33668	1398	3860	KRT13	keratin 13	protein-coding	40442	GGAGGUGUCUACCAACACU
DRUG_A12_R1	A22	4881	-1.33668	1399	3077	HFE	hemochromatosis	protein-coding	290080	UGCUUUUGCAGACCGCGGU
GENO_C02_R1	G07	8215	-1.33667	1400	3092	HIP1	huntingtin interacting protein 1	protein-coding	145243	CGGUUAAGAAAGCACUUAA
GENO_B34_R1	E19	5892	-1.33643	1401					270176	GCGAGUCUCUGACCAACUA
GENO_B34_R1	H06	5892	-1.33643	1401					270737	GGUAAGGAGGUCUGGACUG
EXTD_B02_R1	N05	17533	-1.33635	1403	55854	ZC3H15	zinc finger CCCH-type containing 15	protein-coding	27019	GGCUGUCACACAUCAAGUU
DRUG_B20_R1	C08	18536	-1.33623	1404	91977	MYOZ3	myozenin 3	protein-coding	45586	GAGAAGUUCAACCACACCG
DRUG_B05_R2	K01	7954	-1.33612	1405	2561	GABRB2	gamma-aminobutyric acid type A receptor beta2 subunit	protein-coding	118968	GCACAAUGCUAGCCUAUGA
DRUG_A22_R1	K10	7524	-1.33605	1406	11026	LILRA3	leukocyte immunoglobulin like receptor A3	protein-coding	18847	GGGAAUGUGACCAUCCAGU
GENO_A16_R2	J05	13584	-1.33602	1407	84174	SLA2	Src like adaptor 2	protein-coding	33759	GGCAGAGAGUAUAACAUCC
GENO_B20_R1	P04	12131	-1.33592	1408					264162	GGGUGACUAAAGUCAAUAA
DRUG_B20_R1	G11	18556	-1.3356	1409	124602	KIF19	kinesin family member 19	protein-coding	122066	GCGACUCAAGCGCAAGAUU
EXTD_B04_R1	J21	32300	-1.33556	1410	9849	ZNF518A	zinc finger protein 518A	protein-coding	219444	CGAAAGUGUAGGGAUAGUU
EXTD_B03_R1	P22	16731	-1.3355	1411	7752	ZNF200	zinc finger protein 200	protein-coding	13140	GGAGUCCAAAAGGAACAAG
DRUG_B19_R1	D09	21565	-1.33537	1412	4617	MYF5	myogenic factor 5	protein-coding	3743	GGCUUUCGAAACCCUCAAG
GENO_A11_R1	P05	8024	-1.3351	1413	55249	YY1AP1	YY1 associated protein 1	protein-coding	123862	GGGCCUUUCGCUGUAUCAA
EXTD_A02_R2	E07	6663	-1.33492	1414	2971	GTF3A	general transcription factor IIIA	protein-coding	3643	GGAGGUUCAUCUGCUCCUU
DRUG_C16_R1	B13	24726	-1.33488	1415	22900	CARD8	caspase recruitment domain family member 8	protein-coding	5620	GGGUCUCAACUCUGUUACC
GENO_A26_R2	G11	9827	-1.33487	1416	286554	BCORP1	BCL6 corepressor pseudogene 1	pseudo	128301	GCAGCCAAAAGCCGACUCA
GENO_C15_R1	M04	3110	-1.33485	1417	80864	EGFL8	EGF like domain multiple 8	protein-coding	279245	CGAGUCCUACAGCCAACCA
GENO_B33_R1	L14	9947	-1.3347	1418					277248	CCAGCCAGAUCAAGAUCAU
GENO_B34_R1	F17	5932	-1.33468	1419					270349	GGGUGGUACAAUUGGAACA
GENO_A09_R1	M14	10899	-1.33462	1420	51206	GP6	glycoprotein VI platelet	protein-coding	24418	GGGUUGACUCUGUUCCAUC
DRUG_C13_R1	A04	7444	-1.33434	1421	10101	NUBP2	nucleotide binding protein 2	protein-coding	46193	GAAGGUGGGAAUCCUGGAU
GENO_C33_R1	K09	6773	-1.33433	1422	728643	HNRNPA1P33	heterogeneous nuclear ribonucleoprotein A1 pseudogene 33	pseudo	276791	AUGGAGGCCUAUACUUUGC
DRUG_B05_R2	I11	7984	-1.33426	1423	1258	CNGB1	cyclic nucleotide gated channel beta 1	protein-coding	104373	GGGAUAAAAUGAGGCUCCA
GENO_A27_R3	E19	12351	-1.33395	1424	344371	SLC25A5P2	solute carrier family 25 member 5 pseudogene 2	pseudo	265952	GCAGAACUGAGACCAAGCA
GENO_B02_R1	G14	12431	-1.33395	1425	4335	MNT	MAX network transcriptional repressor	protein-coding	6002	GGCCACCAUUCCACCCAAU
DRUG_A11_R1	A18	12962	-1.33391	1426	4338	MOCS2	molybdenum cofactor synthesis 2	protein-coding	14677	GGAUAGUGCUUUUGAGCCA
GENO_B33_R1	E09	9967	-1.33388	1427	102724845	LINC00596	long intergenic non-protein coding RNA 596	ncRNA	255218	AUGAUUGGAAUAUCCAAGG
DRUG_B15_R1	M11	8024	-1.33377	1428	10432	RBM14	RNA binding motif protein 14	protein-coding	135650	GCUACGACGAUCCCUACAA
GENO_A24_R4	O16	17102	-1.33359	1429	283209	PGM2L1	phosphoglucomutase 2 like 1	protein-coding	148199	CCUUACAGUAAUACAGUCA
GENO_A26_R2	M18	9857	-1.33357	1430	340527	NHSL2	NHS like 2	protein-coding	253531	GCACCCUAGGACUUCAGCA
GENO_A07_R1	F07	12601	-1.33355	1431	23239	PHLPP1	PH domain and leucine rich repeat protein phosphatase 1	protein-coding	137095	GGUUGCAUCCCAGCGCAUU
EXTD_A03_R1	L05	22408	-1.33353	1432	6721	SREBF2	sterol regulatory element binding transcription factor 2	protein-coding	107467	GGAUCAUCCAGCAGCCUUU
GENO_B28_R1	G12	7224	-1.33336	1433	388533	KRTDAP	keratinocyte differentiation associated protein	protein-coding	217388	ACCUACCAUAACUCUUUCC
GENO_A20_R1	B20	15638	-1.33307	1434	143503	OR51E1	olfactory receptor family 51 subfamily E member 1	protein-coding	6721	GGCAUUGACAUCCUCAUCU
DRUG_C21_R1	K06	8515	-1.33267	1435	7040	TGFB1	transforming growth factor beta 1	protein-coding	215132	CCAACUAUUGCUUCAGCUC
DRUG_A08_R1	D04	7764	-1.33257	1436	4974	OMG	oligodendrocyte myelin glycoprotein	protein-coding	122401	CCUGUCUUAUAACCACUUU
DRUG_A17_R4	N16	4321	-1.33234	1437	51380	CSAD	cysteine sulfinic acid decarboxylase	protein-coding	23621	GGAACCAGUGUCUCCCAGA
DRUG_C18_R1	H05	19509	-1.33227	1438	149708	WFDC5	WAP four-disulfide core domain 5	protein-coding	46507	GACAGCCAGUGUCCCUUGA
GENO_B27_R1	A21	12962	-1.33222	1439	343515	ATP6V1E1P1	ATPase H+ transporting V1 subunit E1 pseudogene 1	pseudo	265908	GCAAGGCUCAAAGUCCUCA
DRUG_B08_R1	J04	8956	-1.33212	1440	6094	ROM1	retinal outer segment membrane protein 1	protein-coding	2077	GGGCUAUCUCUUUCCCAGU
GENO_C22_R1	M18	10388	-1.33199	1441	169981	SPIN3	spindlin family member 3	protein-coding	284958	CCACCAAGAACCCAUACAU
GENO_B04_R1	I03	4191	-1.33193	1442	7905	REEP5	receptor accessory protein 5	protein-coding	126646	GCUAUAGAGAGUCCCAACA
GENO_B24_R2	J22	10258	-1.33193	1443	283518	KCNRG	potassium channel regulator	protein-coding	129811	GCCUAACUCUUGGCUUCAU
GENO_C20_R1	M07	9266	-1.33186	1444	134111	UBE2QL1	ubiquitin conjugating enzyme E2 Q family like 1	protein-coding	264020	CCCGUUUUUACUCCAGCCA
EXTD_C02_R1	A08	30974	-1.33181	1445	2122	MECOM	MDS1 and EVI1 complex locus	protein-coding	5524	GGAAGAAAAUAGAACAGCU
GENO_C32_R1	C17	6813	-1.33167	1446					268853	GGUGAAAAUUACCAGUCCA
GENO_C06_R2	N15	10758	-1.33161	1447	10912	GADD45G	growth arrest and DNA damage inducible gamma	protein-coding	216871	CGACAUCGACAUAGUGCGC
DRUG_A21_R1	P10	11519	-1.33149	1448	378884	NHLRC1	NHL repeat containing E3 ubiquitin protein ligase 1	protein-coding	128641	CGACUGCCAUGUGGUUGUC
DRUG_A18_R1	J10	15348	-1.33143	1449	60529	ALX4	ALX homeobox 4	protein-coding	215781	UGAGGACAGACCUCACUGA
DRUG_C02_R1	F08	16280	-1.33131	1450	1238	ACKR2	atypical chemokine receptor 2	protein-coding	4045	GGCGGAUGGUUGAGAUCUA
DRUG_B14_R1	E15	1910	-1.33127	1451	29894	CPSF1	cleavage and polyadenylation specific factor 1	protein-coding	20379	GGAUAUUUAUGGCUACUCA
GENO_A04_R1	O06	5472	-1.33125	1452	8987	STBD1	starch binding domain 1	protein-coding	124635	CCAAACCAGAGCAUCUUCA
DRUG_C08_R1	F11	9376	-1.33124	1453	2213	FCGR2B	Fc fragment of IgG receptor IIb	protein-coding	279198	GGUUACGUGAGAACAAUCA
GENO_A24_R4	K20	17263	-1.33096	1454	283130	SLC25A45	solute carrier family 25 member 45	protein-coding	242131	UAGCAACACCCUGCUGGUG
DRUG_B11_R1	B01	16190	-1.33086	1455	10494	STK25	serine/threonine kinase 25	protein-coding	813	GGGCAUCGAUAACCACACA
EXTD_C01_R2	I10	8866	-1.33075	1456	4189	DNAJB9	DnaJ heat shock protein family (Hsp40) member B9	protein-coding	20079	GGAAAUAUGGUUACUACAU
GENO_B34_R1	I02	6022	-1.33074	1457					270560	CCAGAUAACCCAGGAUCCU
GENO_C15_R1	D11	3230	-1.33035	1458	80071	CCDC15	coiled-coil domain containing 15	protein-coding	123531	GGUAGUUCGGAAAUCCCAG
GENO_B20_R1	O12	12331	-1.33006	1459	142827	ACSM6	acyl-CoA synthetase medium-chain family member 6	protein-coding	149613	CCUUAUAUUGUCCAGAUUG
GENO_B25_R3	L11	13193	-1.33004	1460	284618	RUSC1-AS1	RUSC1 antisense RNA 1	ncRNA	124229	GCUAGAUGAGCAUGUCCUA
GENO_C10_R1	O07	14826	-1.32999	1461	51760	SYT17	synaptotagmin 17	protein-coding	140368	GGAUCGUCAUUGGCCAGUA
GENO_C25_R3	E15	12982	-1.32974	1462	283948	NHLRC4	NHL repeat containing 4	protein-coding	279682	GGACAACUCCAUCAAGGUG
GENO_A20_R1	F17	15749	-1.32951	1463	136991	ASZ1	ankyrin repeat, SAM and basic leucine zipper domain containing 1	protein-coding	127781	CCAUCGGAGAUGUUUCAUU
GENO_A23_R1	C18	13012	-1.32942	1464	219965	OR5B17	olfactory receptor family 5 subfamily B member 17	protein-coding	220982	GGUAAGGGAUACCAGAAGC
GENO_A08_R1	E10	22489	-1.32921	1465	26585	GREM1	gremlin 1, DAN family BMP antagonist	protein-coding	134093	GCUUGAAAGGCCAAUACCA
DRUG_C22_R2	N08	8195	-1.32913	1466	4322	MMP13	matrix metallopeptidase 13	protein-coding	104026	GGAAUUGGUGAUAAAGUAG
DRUG_A18_R1	E12	15428	-1.3291	1467	4814	NINJ1	ninjurin 1	protein-coding	14209	GGACAUUCCAGAAGGACAA
GENO_B02_R1	P01	12622	-1.32897	1468	4043	LRPAP1	LDL receptor related protein associated protein 1	protein-coding	11528	GGAUUGUUUCUGGUGACUG
GENO_B19_R2	G09	7884	-1.32873	1469	641614	RPL23AP8	ribosomal protein L23a pseudogene 8	pseudo	272798	UGUUGCCAAAAAAAAAUGG
DRUG_C22_R2	G16	8205	-1.32859	1470	83953	FCAMR	Fc fragment of IgA and IgM receptor	protein-coding	33589	GGAACCAGCAAGACUACAG
GENO_B33_R1	C20	10097	-1.32857	1471					277024	GCAGAAACGUGGAGACCUU
GENO_C08_R1	B12	5552	-1.3283	1472	27141	CIDEB	cell death-inducing DFFA-like effector b	protein-coding	5677	GGCCAAGAUCAAGAUGUCC
DRUG_B06_R3	M22	11420	-1.32803	1473	84889	SLC7A3	solute carrier family 7 member 3	protein-coding	118949	CGCAAGUCUAGAGCCAAAA
DRUG_B19_R1	G19	21796	-1.3279	1474	64344	HIF3A	hypoxia inducible factor 3 alpha subunit	protein-coding	39717	GGUGCUGAACUGCUCUGGA
GENO_A34_R1	E14	8465	-1.32788	1475	440956	IQCF6	IQ motif containing F6	protein-coding	277645	GACCCUUACUGACCAUACA
DRUG_C14_R1	J20	9497	-1.32787	1476	63974	NEUROD6	neuronal differentiation 6	protein-coding	30251	GGAAAGAGCAUCAAAAGGG
DRUG_C19_R1	O12	25379	-1.32752	1477	284346	ZNF575	zinc finger protein 575	protein-coding	41572	GGUAAAAAGUCUGCUACUA
DRUG_C03_R1	J13	8085	-1.32749	1478	3361	HTR5A	5-hydroxytryptamine receptor 5A	protein-coding	45475	GAUCUACAAGGCUGCCAAG
EXTD_B02_R1	O04	17964	-1.32748	1479	5051	PAFAH2	platelet activating factor acetylhydrolase 2	protein-coding	119065	GCGGCAACCACCUAUUUCU
GENO_B15_R1	E05	5052	-1.32738	1480	79902	NUP85	nucleoporin 85	protein-coding	130759	CCCAUUGAUCUGCACUACU
DRUG_B18_R2	D13	7143	-1.32731	1481	6691	SPINK2	serine peptidase inhibitor, Kazal type 2	protein-coding	121880	GCUUACUGCCCAGGUGACU
GENO_A07_R1	K12	12812	-1.32717	1482	23523	CABIN1	calcineurin binding protein 1	protein-coding	241518	UGUGAAGGUGGAUUGGUCG
GENO_B06_R1	F21	5282	-1.32717	1483	10799	RPP40	ribonuclease P/MRP subunit p40	protein-coding	18411	GGUUCAGAAGAAUCGACAA
DRUG_C14_R1	C05	9517	-1.32713	1484	1105	CHD1	chromodomain helicase DNA binding protein 1	protein-coding	121301	GCCUCAUCUAAUAGCGGAU
GENO_A10_R1	J21	10117	-1.32686	1485	54487	DGCR8	DGCR8, microprocessor complex subunit	protein-coding	30341	GGAAAAGAGAGUGGAGUAU
GENO_C25_R3	I07	13063	-1.32679	1486	284040	CDRT4	CMT1A duplicated region transcript 4	protein-coding	242030	UGUCACCUAUACCUCUCAG
DRUG_C21_R1	J07	8655	-1.32673	1487	5878	RAB5C	RAB5C, member RAS oncogene family	protein-coding	120809	GUGAGUCAUUCCACCUGCA
DRUG_C07_R1	C04	13103	-1.32667	1488	7915	ALDH5A1	aldehyde dehydrogenase 5 family member A1	protein-coding	110291	GGGAGAUAUUGACCUUACU
GENO_A23_R1	E12	13093	-1.3266	1489	219988	PATL1	PAT1 homolog 1, processing body mRNA decay factor	protein-coding	124107	GCACUGAUCCCUACCUGGA
DRUG_B07_R1	D13	5782	-1.32643	1490	5536	PPP5C	protein phosphatase 5 catalytic subunit	protein-coding	105858	GCAAUGCCAUCUACUAUGG
DRUG_C07_R1	N19	13113	-1.32633	1491	35	ACADS	acyl-CoA dehydrogenase, C-2 to C-3 short chain	protein-coding	105929	GGAACAUCUCUUCCCAGCG
GENO_A31_R1	G03	5632	-1.32623	1492	399474	TMEM200B	transmembrane protein 200B	protein-coding	222646	GCCUCUGUAAGUGGCCUUA
GENO_A26_R2	L12	10027	-1.32617	1493	342850	ANKRD62	ankyrin repeat domain 62	protein-coding	265849	GCUAUGCUAGAGAUUUCAU
DRUG_A07_R1	B16	26282	-1.32581	1494	5162	PDHB	pyruvate dehydrogenase (lipoamide) beta	protein-coding	106326	GGGCUGUGGAAGAAAUAUG
DRUG_B01_R3	H18	9086	-1.32563	1495	5602	MAPK10	mitogen-activated protein kinase 10	protein-coding	1608	GGCACAAGCUUCAUGAUGA
DRUG_A22_R1	L08	7794	-1.32558	1496	2811	GP1BA	glycoprotein Ib platelet alpha subunit	protein-coding	1977	GGCAAUGAGCUGAAGACCC
DRUG_B13_R1	D08	4391	-1.32547	1497	80764	THAP7	THAP domain containing 7	protein-coding	32640	GGACACAGUUACCCACCUG
GENO_A01_R1	H14	12943	-1.32505	1498	2354	FOSB	FosB proto-oncogene, AP-1 transcription factor subunit	protein-coding	115821	CCUUAGCUUAUUGAUCCCA
GENO_A08_R1	O10	22609	-1.32485	1499	27106	ARRDC2	arrestin domain containing 2	protein-coding	147594	GGAACAAGGUUGCACACCA
GENO_C04_R1	B18	8365	-1.32458	1500	9069	CLDN12	claudin 12	protein-coding	138225	GCAGUACUCGUGCCCAUAU
DRUG_A09_R1	L05	9897	-1.32458	1501	3294	HSD17B2	hydroxysteroid 17-beta dehydrogenase 2	protein-coding	11065	GGGAGGCUGGUGAAUGUCA
EXTD_A02_R2	I11	6933	-1.32456	1502	3208	HPCA	hippocalcin	protein-coding	11060	GGAAUCCUCAAUGUGGAUG
GENO_B15_R1	A16	5122	-1.32444	1503	80306	MED28	mediator complex subunit 28	protein-coding	125617	GCAGUACUUUGGUGGACGA
GENO_B11_R1	O13	13975	-1.32444	1504	55122	AKIRIN2	akirin 2	protein-coding	26041	GGUUGGGAUGAUCUGUGAA
DRUG_C19_R1	P07	25479	-1.32439	1505	6664	SOX11	SRY-box 11	protein-coding	12876	GGCAAAUAAGUUGCUCUAU
GENO_B08_R1	L10	6953	-1.32439	1506	27439	CECR6	cat eye syndrome chromosome region, candidate 6	protein-coding	135338	GGCCAGGAAAUACUCACUU
GENO_C24_R3	E15	9957	-1.32438	1507	253769	WDR27	WD repeat domain 27	protein-coding	128502	GCACCACAUGUAACUAUGU
DRUG_B15_R1	E03	8295	-1.3243	1508	5083	PAX9	paired box 9	protein-coding	17517	GGUAGUCAUUCUGUCACGG
EXTD_B03_R1	P09	17343	-1.32425	1509	9412	MED21	mediator complex subunit 21	protein-coding	5147	GGAUGUUGUUUAUCGAGGA
GENO_B25_R3	A16	13343	-1.32423	1510	284996	RNF149	ring finger protein 149	protein-coding	110352	GGAAAUAUAGUGGUCAUUA
GENO_B04_R1	H18	4461	-1.32408	1511	9210	BMP15	bone morphogenetic protein 15	protein-coding	137926	CCGAGGACUAUACCAACUA
GENO_C22_R1	O08	10638	-1.32377	1512	170371	C10orf128	chromosome 10 open reading frame 128	protein-coding	264503	GCAUCUGGCCAGAUCUGUG
GENO_A11_R1	O02	8345	-1.32354	1513	55534	MAML3	mastermind like transcriptional coactivator 3	protein-coding	132641	GGAGCUCGAUCACCACUUA
DRUG_C06_R1	E01	9637	-1.32343	1514	90411	MCFD2	multiple coagulation factor deficiency 2	protein-coding	37143	GGAGGAAGGGAGUGAACAG
GENO_C16_R2	L19	7824	-1.32323	1515	84223	IQCG	IQ motif containing G	protein-coding	125695	GCUCUCUAUUCUGAACUAC
DRUG_B06_R3	F11	11530	-1.32322	1516	55867	SLC22A11	solute carrier family 22 member 11	protein-coding	117571	GCCUAACCUGCCUCACCAU
DRUG_B08_R1	D09	9206	-1.32316	1517	1742	DLG4	discs large MAGUK scaffold protein 4	protein-coding	145818	GCGGGAGUAUGAGAUAGAU
GENO_C25_R3	O18	13163	-1.32315	1518	285555	STPG2	sperm tail PG-rich repeat containing 2	protein-coding	128334	GGUAUACAUUUUGGCAACU
GENO_A23_R1	M17	13193	-1.32313	1519	201895	SMIM14	small integral membrane protein 14	protein-coding	126379	CCAGUCCUCAUAAUGGACA
DRUG_B05_R2	D04	8164	-1.32311	1520	64240	ABCG5	ATP binding cassette subfamily G member 5	protein-coding	118180	CCGACUGAUUGGCAACUAC
DRUG_B18_R2	F21	7203	-1.32302	1521	140832	WFDC10A	WAP four-disulfide core domain 10A	protein-coding	36259	GGACCUCAAGUCACCAGCA
DRUG_A19_R1	J09	20762	-1.32289	1522	10745	PHTF1	putative homeodomain transcription factor 1	protein-coding	3487	GGGUCAACAUUUGCCAAAG
GENO_C15_R1	E12	3430	-1.32285	1523	80700	UBXN6	UBX domain protein 6	protein-coding	130893	GCGCAUUAACUGCCUGGAA
GENO_B35_R1	B13	6333	-1.32284	1524					278005	GGAAAACUCCAGGCUCCAU
GENO_C07_R1	G13	9627	-1.32271	1525	23093	TTLL5	tubulin tyrosine ligase like 5	protein-coding	136728	GGCCCGAAUAGCAUUCUCU
GENO_A08_R1	L01	22669	-1.32267	1526	26235	FBXL4	F-box and leucine rich repeat protein 4	protein-coding	133845	GCCAGGACUAUGUGGAACU
DRUG_B16_R1	L20	25640	-1.3225	1527	166785	MMAA	methylmalonic aciduria (cobalamin deficiency) cblA type	protein-coding	122072	GGAAAAAGGAGUUAGCCCA
DRUG_B05_R2	M21	8175	-1.32243	1528	2905	GRIN2C	glutamate ionotropic receptor NMDA type subunit 2C	protein-coding	114118	GCUGGCCAGAGUGGUCAAA
GENO_A27_R3	I17	12732	-1.3224	1529	345193	LRIT3	leucine rich repeat, Ig-like and transmembrane domains 3	protein-coding	124506	GCUACAAAACUAGCAUCUA
GENO_B25_R3	K09	13393	-1.32229	1530	284110	GSDMA	gasdermin A	protein-coding	129965	GCCCUAACAGAGCUAAGUG
GENO_A21_R1	M18	15367	-1.32228	1531	151195	CCNYL1	cyclin Y like 1	protein-coding	126135	GGCUCCCAUCCUACACACA
GENO_C23_R1	I05	9686	-1.32227	1532	201161	CENPV	centromere protein V	protein-coding	141863	GCUCCUGCUAGACACCUUU
GENO_C18_R1	E02	2800	-1.32224	1533	114932	MRFAP1L1	Morf4 family associated protein 1 like 1	protein-coding	149167	CGAAAGAGGAGAGCUAUGU
GENO_B11_R1	A19	14034	-1.32224	1534	55005	RMND1	required for meiotic nuclear division 1 homolog	protein-coding	132159	CGGCAGAUGAGUAUCAUCU
DRUG_B16_R1	G21	25660	-1.3219	1535	498	ATP5A1	ATP synthase, H+ transporting, mitochondrial F1 complex, alpha subunit 1, cardiac muscle	protein-coding	105445	GUAUUGGUGAUGGUAUUGC
DRUG_A12_R1	F01	5382	-1.32177	1536	5435	POLR2F	RNA polymerase II subunit F	protein-coding	119919	CCAGAAGCGAAUCACCACA
GENO_B12_R1	A04	1450	-1.32174	1537	56918	C2orf83	chromosome 2 open reading frame 83	protein-coding	28011	GGGAUGAGGAAACUUACCG
GENO_B10_R1	G18	9116	-1.32172	1538	54762	GRAMD1C	GRAM domain containing 1C	protein-coding	124992	CCUACACUAUAGUCCUUAA
EXTD_B04_R1	N13	33012	-1.32171	1539	93134	ZNF561	zinc finger protein 561	protein-coding	38466	GGAAGCCUCUACUGGACAG
GENO_B27_R1	B14	13203	-1.32169	1540	386672	KRTAP10-4	keratin associated protein 10-4	protein-coding	279338	AUUGCUCCUGCACUUUGAC
GENO_B22_R1	J10	6703	-1.32157	1541	196740	VSTM4	V-set and transmembrane domain containing 4	protein-coding	284963	UGGUGAAGAUGACCAAGCU
GENO_C23_R1	M22	9707	-1.32153	1542	221184	CPNE2	copine 2	protein-coding	129533	CCAGGACAAGUCCAGUAUG
GENO_B19_R2	D04	8014	-1.32147	1543	128653	C20orf141	chromosome 20 open reading frame 141	protein-coding	35976	GGCAGUCUUUUCCACCACU
GENO_A22_R1	M17	7053	-1.32128	1544	158297	SAXO1	stabilizer of axonemal microtubules 1	protein-coding	129680	GCUGAUUAUUUGCCUUGGA
DRUG_A11_R1	I14	13293	-1.32112	1545	6301	SARS	seryl-tRNA synthetase	protein-coding	17979	GGAUGUGGACAACAAAGUA
GENO_A19_R2	D10	10538	-1.32077	1546	128821	CST9L	cystatin 9 like	protein-coding	128984	GCAAGGACUACUAUGCCUA
GENO_B11_R1	L14	14075	-1.32071	1547	55693	KDM4D	lysine demethylase 4D	protein-coding	116193	GCCAGAGAGACCUAUGAUA
DRUG_C13_R1	M08	7834	-1.32064	1548	122665	RNASE8	ribonuclease A family member 8	protein-coding	36659	GGUACAAAGAGAAGCACCU
GENO_B24_R2	B07	10598	-1.32042	1549	255187	LOC255187	uncharacterized LOC255187	ncRNA	264859	GGCCUAUGUUGCAGGCUAU
GENO_C21_R2	K12	7113	-1.32041	1550	150759	LINC00342	long intergenic non-protein coding RNA 342	ncRNA	126393	GGAUAGACUAGCUGGACAU
DRUG_A08_R1	N15	8095	-1.32027	1551	3587	IL10RA	interleukin 10 receptor subunit alpha	protein-coding	106503	GGCCAACUCACUGAACUAG
GENO_A31_R1	C16	5832	-1.32016	1552	100289255	LINC00675	long intergenic non-protein coding RNA 675	ncRNA	268526	CCCUUUAACAGCAUCCAGG
GENO_B06_R1	M20	5442	-1.32014	1553	11235	PDCD10	programmed cell death 10	protein-coding	19408	GGUCUCACACAAGACAUCA
GENO_B35_R1	D03	6393	-1.32012	1554					271026	GGCAAAGCAGAGAUCAGCA
DRUG_C22_R2	D21	8365	-1.32001	1555	11065	UBE2C	ubiquitin conjugating enzyme E2 C	protein-coding	120498	CCUACUCAAAGCAGGUCAC
GENO_B21_R1	G04	12973	-1.31997	1556	150291	MORC2-AS1	MORC2 antisense RNA 1	ncRNA	126225	GGGUGGAAGUAGAAAAGCA
GENO_B15_R1	D10	5232	-1.31982	1557	81558	FAM117A	family with sequence similarity 117 member A	protein-coding	140980	CCCUGACUAAAGAUUGUCU
DRUG_B22_R2	N19	7234	-1.31974	1558	2580	GAK	cyclin G associated kinase	protein-coding	103332	GGGUUUGCAUUUGUGUAUG
DRUG_B06_R3	F14	11610	-1.31972	1559	10227	MFSD10	major facilitator superfamily domain containing 10	protein-coding	7070	GGCUGUCAGGGCUUCUGUU
GENO_B33_R1	E13	10318	-1.31955	1560	414918	DENND6B	DENN domain containing 6B	protein-coding	223296	CCCUGAACCUACCUGUCAU
GENO_C08_R1	E11	5832	-1.31924	1561	25948	KBTBD2	kelch repeat and BTB domain containing 2	protein-coding	148581	GCUGUCACAUGACCUACUG
GENO_A19_R2	M12	10568	-1.31915	1562	128178	EDARADD	EDAR associated death domain	protein-coding	129389	CCUGGUGGCUAAUUAGACC
GENO_C18_R1	P01	2880	-1.31907	1563	114786	XKR4	XK related 4	protein-coding	258850	CGAGCAAUCAAGUUCUCCA
GENO_B20_R1	J13	12712	-1.31891	1564	138151	NACC2	NACC family member 2	protein-coding	129249	GCCACUUACCUACUGAACU
DRUG_C10_R3	G16	16090	-1.3189	1565	51773	RSF1	remodeling and spacing factor 1	protein-coding	24615	GGAACUUGUGAAACUGCCA
EXTD_C02_R1	I21	31567	-1.31879	1566	64342	HS1BP3	HCLS1 binding protein 3	protein-coding	44738	GCUCUAAAGGGAGAAGUCA
GENO_B07_R1	G21	10077	-1.31877	1567	23102	TBC1D2B	TBC1 domain family member 2B	protein-coding	140219	GCUCAAGAAUUCGAUGUCU
DRUG_C02_R1	N05	16711	-1.31863	1568	54101	RIPK4	receptor interacting serine/threonine kinase 4	protein-coding	1272	GGACCUGUGUGAAAAGCCU
GENO_C36_R4	H19	9366	-1.31858	1569					271796	GCUCUUUGAGUCGUCCAUG
GENO_A36_R1	P17	7664	-1.31856	1570					271890	GCACAGGGAAGAGCCUUAA
GENO_C24_R3	C15	10127	-1.31841	1571					273427	CCACCUGUAUCCUGCCUAG
EXTD_B02_R1	D04	18426	-1.31797	1572	5100	PCDH8	protocadherin 8	protein-coding	11755	GGACACUCCUUCAACACCA
DRUG_B08_R1	E16	9356	-1.31779	1573	3824	KLRD1	killer cell lectin like receptor D1	protein-coding	46012	GUAUUGAGCCAGCAUUUAC
GENO_B27_R1	P17	13293	-1.31775	1574	360205	PRAC2	prostate cancer susceptibility candidate 2	protein-coding	266106	CGUCUUUUUAAUGGUCCUA
GENO_C05_R1	F04	6773	-1.31767	1575	10204	NUTF2	nuclear transport factor 2	protein-coding	16836	GGUGUUGUGCAUGAUGUUU
GENO_A21_R1	N13	15508	-1.31746	1576					273045	CCUGCUUUUCUGGAUCACA
GENO_B28_R1	M14	7724	-1.31744	1577					266764	GCGACAGUGGAUCUAAGAG
GENO_A24_R4	I20	18094	-1.31737	1578	282996	RBM20	RNA binding motif protein 20	protein-coding	264983	CCAAGUCCUCUCCAAAGUG
GENO_A23_R1	L18	13363	-1.31723	1579	245908	DEFB105A	defensin beta 105A	protein-coding	38441	GGCUGAACUUUCUCUGCUG
DRUG_A09_R1	O06	10127	-1.31695	1580	2923	PDIA3	protein disulfide isomerase family A member 3	protein-coding	16017	GGAAUAGUCCCAUUAGCAA
GENO_B32_R1	I16	12281	-1.31693	1581	401679	LOC401679	filamin binding LIM protein 1 pseudogene	pseudo	269233	CCAUCUCUUCUGCAAGGCG
EXTD_C03_R1	H10	39751	-1.31676	1582	7545	ZIC1	Zic family member 1	protein-coding	13217	GGGCCGGUUUAUCCAUGUU
DRUG_A20_R1	G18	16410	-1.31673	1583	23026	MYO16	myosin XVI	protein-coding	251203	GGCCCAAUAACUCAAAGCU
DRUG_C12_R1	K19	9767	-1.3167	1584	151056	PLB1	phospholipase B1	protein-coding	263614	GCCAUUGGCAAUCUGGAAA
GENO_B10_R1	I11	9266	-1.31641	1585	51637	C14orf166	chromosome 14 open reading frame 166	protein-coding	134784	CCUACUUAGUACAGUUGGG
DRUG_C01_R1	D01	15318	-1.3164	1586	1147	CHUK	conserved helix-loop-helix ubiquitous kinase	protein-coding	113	GGAGAUCUCCGAAAGCUGC
DRUG_C20_R1	N18	21094	-1.31637	1587	1392	CRH	corticotropin releasing hormone	protein-coding	9004	GGUGUUUAUAGUGGUGUUU
DRUG_B11_R1	I14	16571	-1.31618	1588	6301	SARS	seryl-tRNA synthetase	protein-coding	18072	GGAAGAAGUACUCUCAUGU
DRUG_A02_R1	N06	5081	-1.31617	1589	1903	S1PR3	sphingosine-1-phosphate receptor 3	protein-coding	1782	GGUCAACAUUCUGAUGUCU
GENO_C35_R1	O04	9547	-1.31606	1590	441806	LOC441806	proteasome 26S subunit, non-ATPase 8 pseudogene	pseudo	271331	CCUUCAUCCACAUCCUGCU
GENO_B07_R1	A11	10177	-1.31593	1591	23008	KLHDC10	kelch domain containing 10	protein-coding	148502	GGGAACUCUGGAGGUAUCA
DRUG_C19_R1	O14	25750	-1.31591	1592	79750	ZNF385D	zinc finger protein 385D	protein-coding	31403	GGACAGCGCAAAGACUACC
EXTD_C04_R1	P15	31978	-1.3158	1593	163033	ZNF579	zinc finger protein 579	protein-coding	39373	GGACGACUUGGAAAAAAAG
GENO_A18_R2	C07	4741	-1.31565	1594	92610	TIFA	TRAF interacting protein with forkhead associated domain	protein-coding	127740	GCUCUGUAGAUGCUGUAUA
GENO_A25_R1	M19	11780	-1.31553	1595	284232	ANKRD20A9P	ankyrin repeat domain 20 family member A9, pseudogene	pseudo	265139	GGACUCUGAAAGAGCAUCA
GENO_A10_R1	K14	10418	-1.3155	1596	54809	SAMD9	sterile alpha motif domain containing 9	protein-coding	126973	GGAACGUAGAGAAACUUCA
DRUG_A06_R2	L19	3791	-1.31543	1597	115019	SLC26A9	solute carrier family 26 member 9	protein-coding	117731	GCAUCCUGGUGGGUAACAU
GENO_B19_R2	O17	8124	-1.31532	1598	124149	ANKRD26P1	ankyrin repeat domain 26 pseudogene 1	pseudo	220702	GGAAGACAUGCAAUCACAU
DRUG_B16_R1	L04	25881	-1.31524	1599	255043	TMEM86B	transmembrane protein 86B	protein-coding	46555	GCUCCUCAUCACACUGUCA
GENO_B11_R1	A03	14225	-1.31512	1600	54988	ACSM5	acyl-CoA synthetase medium-chain family member 5	protein-coding	140460	CCAUCUUUCGGCUGCUUGU
DRUG_B18_R2	G18	7314	-1.3151	1601	8189	SYMPK	symplekin	protein-coding	15319	GGUGAUCCAGGCCUAUGAA
EXTD_B02_R1	O21	18576	-1.31488	1602	3552	IL1A	interleukin 1 alpha	protein-coding	121266	GCAUGGUGGUAGUAGCAAC
GENO_A29_R1	M21	1510	-1.31481	1603	389177	TMEM212	transmembrane protein 212	protein-coding	267093	CCCAAACCCUUUUUCACCA
GENO_C27_R3	O11	10107	-1.31476	1604	346673	STRA8	stimulated by retinoic acid 8	protein-coding	128480	GGCCUUAGCUGUGCAAACA
GENO_A07_R1	I17	13223	-1.31475	1605	23125	CAMTA2	calmodulin binding transcription activator 2	protein-coding	136744	GCUUUAACCCUGACCUCUA
GENO_C18_R1	F20	2990	-1.31471	1606	118430	MUCL1	mucin like 1	protein-coding	42634	GCUGACACGUAUCCAGCUA
GENO_C23_R1	F02	9907	-1.31455	1607	221830	TWISTNB	TWIST neighbor	protein-coding	216841	CCUGACAGAGGACUAAGAA
DRUG_C16_R1	C15	25419	-1.31433	1608	23357	ANGEL1	angel homolog 1	protein-coding	22670	GGAAGUCCAGGAAGAUCAU
GENO_C34_R1	P04	8976	-1.31403	1609	441154	RPL7AP34	ribosomal protein L7a pseudogene 34	pseudo	270828	CCAAACAGCUGCUCUGCUA
GENO_B27_R1	C04	13383	-1.31382	1610	374569	ASPG	asparaginase	protein-coding	121167	CCAUCAAGAGGCACUACGA
DRUG_C10_R3	O18	16280	-1.31377	1611	6416	MAP2K4	mitogen-activated protein kinase kinase 4	protein-coding	364	GGGUAAACGCAAAGCACUG
DRUG_B05_R2	L18	8315	-1.31375	1612	516	ATP5G1	ATP synthase, H+ transporting, mitochondrial Fo complex subunit C1 (subunit 9)	protein-coding	120903	GUUCCAGACCAGUGUUGUC
GENO_B25_R3	D18	13614	-1.31372	1613	285692	LINC02112	long intergenic non-protein coding RNA 2112	ncRNA	265361	CCUGGACUGUGCCUAUGAA
GENO_A21_R1	M19	15618	-1.3137	1614	147429	AQP4-AS1	AQP4 antisense RNA 1	ncRNA	215748	GCAACACGUUCACCCAAGA
DRUG_B18_R2	E06	7334	-1.31367	1615	257194	NEGR1	neuronal growth regulator 1	protein-coding	41439	GGGACUACAGCCUCCAGAU
GENO_A31_R1	P07	6052	-1.31349	1616	400506	KNOP1	lysine rich nucleolar protein 1	protein-coding	255259	GACUUAUGGGUGGCUUCAA
EXTD_A04_R1	O07	32371	-1.3133	1617	84911	ZNF382	zinc finger protein 382	protein-coding	34815	GGAGAAGAGCUAUGGACAC
GENO_C24_R3	P01	10277	-1.31314	1618	257044	CATSPERE	catsper channel auxiliary subunit epsilon	protein-coding	124239	GCCCAAACUAUCGCAUUUU
GENO_C18_R1	O14	3030	-1.31313	1619	116412	ZNF837	zinc finger protein 837	protein-coding	272760	CUGUGCGAAAAGGCCUUCA
GENO_B19_R2	P06	8164	-1.31309	1620	130865	RPL26P13	ribosomal protein L26 pseudogene 13	pseudo	272877	CCAUCCAAAAGGAUGACGA
GENO_B13_R1	O17	2990	-1.31295	1621	57731	SPTBN4	spectrin beta, non-erythrocytic 4	protein-coding	133311	CCAAGUCCAAUGCCAACUA
GENO_A25_R1	P15	11860	-1.31286	1622	284837	AATBC	apoptosis associated transcript in bladder cancer	ncRNA	126573	GGCACAAUCCUCUCACUUU
GENO_A19_R2	N17	10688	-1.31268	1623	126272	EID2B	EP300 interacting inhibitor of differentiation 2B	protein-coding	38609	GGAAUAGCCAAGUGACCCU
DRUG_B03_R1	G05	8225	-1.31254	1624	283383	ADGRD1	adhesion G protein-coupled receptor D1	protein-coding	112495	GGUCAACAAAGGCAUUUAC
DRUG_C07_R1	G08	13514	-1.31254	1625	56898	BDH2	3-hydroxybutyrate dehydrogenase 2	protein-coding	28089	GGAACUGGAAAAGUACCCG
GENO_C10_R1	B13	15207	-1.31232	1626	53838	C11orf24	chromosome 11 open reading frame 24	protein-coding	133536	GGUCCCAUUAGCCAGGUGU
GENO_B27_R1	F21	13423	-1.31207	1627	348035	MGC40069	uncharacterized protein MGC40069	other	124410	CCUUAUCUCUUCUGGAUGG
GENO_B08_R1	K09	7334	-1.31192	1628	26010	SPATS2L	spermatogenesis associated serine rich 2 like	protein-coding	124894	GCAAGUCCAAGCAGCAUCA
DRUG_C12_R1	E11	9887	-1.31188	1629	7732	RNF112	ring finger protein 112	protein-coding	19273	GGAAAUCAAGAACCUCUCA
GENO_B03_R1	E03	6303	-1.31188	1630	5709	PSMD3	proteasome 26S subunit, non-ATPase 3	protein-coding	12234	GGAGCACGUGAAACAGCUA
DRUG_C09_R1	L20	15037	-1.31172	1631	79087	ALG12	ALG12, alpha-1,6-mannosyltransferase	protein-coding	112190	GCUAAUAGUUAGAGGAGUG
DRUG_B11_R1	G20	16701	-1.31117	1632	92675	DTD1	D-tyrosyl-tRNA deacylase 1	protein-coding	36263	GGAACUGGAACACAUGGUC
DRUG_C07_R1	G01	13554	-1.31117	1633	66036	MTMR9	myotubularin related protein 9	protein-coding	130222	GGCUAAGCUAUGUCAAUAA
DRUG_A11_R1	C02	13553	-1.31107	1634	9722	NOS1AP	nitric oxide synthase 1 adaptor protein	protein-coding	122693	GGAAUGGACGUGGGAUGAG
EXTD_C04_R1	J15	32240	-1.31107	1635	130557	ZNF513	zinc finger protein 513	protein-coding	116563	CGUAGGCACUAUAAGGACC
DRUG_A21_R1	G03	12071	-1.31106	1636	9402	GRAP2	GRB2-related adaptor protein 2	protein-coding	15218	GGAAGGAUAUGUGCCCAAG
GENO_B25_R3	I07	13684	-1.31101	1637	284040	CDRT4	CMT1A duplicated region transcript 4	protein-coding	242031	UUCCAGAGACUGUCCAACU
GENO_C02_R1	M01	9176	-1.31096	1638	3213	HOXB3	homeobox B3	protein-coding	114211	CCCAUCGGAAAGGAAUCCA
DRUG_C01_R1	N14	15508	-1.31091	1639	8569	MKNK1	MAP kinase interacting serine/threonine kinase 1	protein-coding	111236	CGAAGAGAACGAACUAGCA
DRUG_C11_R1	O18	11309	-1.31079	1640	10395	DLC1	DLC1 Rho GTPase activating protein	protein-coding	202494	GCAUGUCAUCAUGGACUAG
GENO_B27_R1	O13	13453	-1.31076	1641	346689	KLRG2	killer cell lectin like receptor G2	protein-coding	128617	CCUGAAGGUCCCGAAAGCA
GENO_B28_R1	G22	7934	-1.31075	1642	388551	CEACAM16	carcinoembryonic antigen related cell adhesion molecule 16	protein-coding	266715	CCAUCAAAGUUGACUUCAA
DRUG_B12_R1	D21	9036	-1.31059	1643	5432	POLR2C	RNA polymerase II subunit C	protein-coding	117079	GCCAGAAAGGUUUUACUAC
GENO_A18_R2	P17	4871	-1.31054	1644	114798	SLITRK1	SLIT and NTRK like family member 1	protein-coding	128876	GGUACAAAGAUCCCAGGCA
GENO_A14_R1	A18	2330	-1.31046	1645	79595	SAP130	Sin3A associated protein 130	protein-coding	241840	GGAGUAGCCUGAUUCCCAU
GENO_C27_R3	B05	10248	-1.31036	1646	347168	OR1J1	olfactory receptor family 1 subfamily J member 1	protein-coding	216617	CCAUCAUGACUCAGAGCCA
GENO_C01_R1	G09	12962	-1.31023	1647	574	BAGE	B melanoma antigen	protein-coding	9560	GGAGAUGGAGUUUCACUGU
GENO_A24_R4	I19	18536	-1.31015	1648	254251	LCORL	ligand dependent nuclear receptor corepressor like	protein-coding	110277	GGAAAAUGUGAGCUUAUCA
DRUG_B11_R1	M09	16731	-1.31001	1649	10610	ST6GALNAC2	ST6 N-acetylgalactosaminide alpha-2,6-sialyltransferase 2	protein-coding	111688	CCAAGACUUCCUUCUAUGG
GENO_B23_R1	M08	6493	-1.30995	1650	221091	LRRN4CL	LRRN4 C-terminal like	protein-coding	215359	CCUAUAGUAGCAGCUACUC
DRUG_A02_R1	H13	5312	-1.30988	1651	65266	WNK4	WNK lysine deficient protein kinase 4	protein-coding	1106	GGAAGAAAAGGAGGACAUG
DRUG_A08_R1	H03	8375	-1.30986	1652	2549	GAB1	GRB2 associated binding protein 1	protein-coding	10832	GGAGAUGGUUCGUGUUACG
DRUG_C23_R1	A21	16550	-1.30969	1653	22913	RALY	RALY heterogeneous nuclear ribonucleoprotein	protein-coding	24665	GGGCUAUGCCUUUGUUCAG
DRUG_B11_R1	I08	16741	-1.30963	1654	54529	ASNSD1	asparagine synthetase domain containing 1	protein-coding	27710	GGCAAUGUGUUUCUAUGGA
DRUG_A16_R1	K10	24094	-1.30949	1655	79581	SLC52A2	solute carrier family 52 member 2	protein-coding	46349	GCUACCUGUGGUGGUCAAA
GENO_B31_R1	N22	5792	-1.30944	1656	400945	LINC01376	long intergenic non-protein coding RNA 1376	ncRNA	268783	GCAAGUGGCUAACAUCCGA
GENO_B32_R1	I08	12482	-1.30939	1657	401647	GOLGA7B	golgin A7 family member B	protein-coding	254835	GGUGAGGUUUCCAUGGACC
DRUG_C15_R1	P17	5692	-1.30938	1658	6633	SNRPD2	small nuclear ribonucleoprotein D2 polypeptide	protein-coding	46096	GUCAGUCAAGAACAAUACC
GENO_C16_R2	I12	8165	-1.30931	1659	84328	LZIC	leucine zipper and CTNNBIP1 domain containing	protein-coding	109751	GGAAACUCUGGAGCAACUA
GENO_A24_R4	O08	18596	-1.30917	1660	283177	LOC283177	uncharacterized LOC283177	ncRNA	265004	GCUCUGUGAGACCUCUCCU
GENO_C33_R1	M21	7484	-1.30898	1661					276821	UCUGGUGGAUCCUUCUGGU
DRUG_A07_R1	O07	26664	-1.30895	1662	84152	PPP1R1B	protein phosphatase 1 regulatory inhibitor subunit 1B	protein-coding	104957	GGAAUGCCGCCUAGUUUAU
GENO_B02_R1	L06	13393	-1.3089	1663	5216	PFN1	profilin 1	protein-coding	15713	GGUGUCCACGGUGGUUUGA
DRUG_C10_R3	H12	16470	-1.30864	1664	80155	NAA15	N(alpha)-acetyltransferase 15, NatA auxiliary subunit	protein-coding	44562	GGUUUGAGAAAUGACUUGA
GENO_A11_R1	P09	8765	-1.30842	1665	55252	ASXL2	additional sex combs like 2, transcriptional regulator	protein-coding	132408	GCCAAGAAUCUUUAGUUAC
GENO_C22_R1	E11	11109	-1.30828	1666	154907	C7orf66	chromosome 7 open reading frame 66	protein-coding	279605	GGAAUUCUCAGCUCAAUAU
GENO_B24_R2	P17	10959	-1.30819	1667	257202	GPX6	glutathione peroxidase 6	protein-coding	117809	GCAAUCCCGAGAAGUUGUG
GENO_B36_R4	E04	6933	-1.30803	1668	474344	GIMAP6	GTPase, IMAP family member 6	protein-coding	127442	GGCUUACCAAUAUACCCAG
DRUG_C14_R1	G17	10037	-1.30792	1669	30827	CXXC1	CXXC finger protein 1	protein-coding	121710	CCGGACAUCAACUGCUUCA
GENO_C05_R1	O03	7003	-1.30791	1670	9692	KIAA0391	KIAA0391	protein-coding	21762	GGAACCAGCAGAGGUUGUU
GENO_C08_R1	J19	6182	-1.3079	1671	26233	FBXL6	F-box and leucine rich repeat protein 6	protein-coding	19619	GGCGGAGAAGAAGCUCCUU
GENO_C27_R3	N13	10328	-1.30787	1672	353299	RGSL1	regulator of G protein signaling like 1	protein-coding	128444	CGGAAGGCUAAAAUCCCAU
DRUG_B08_R1	M19	9637	-1.30772	1673	55584	CHRNA9	cholinergic receptor nicotinic alpha 9 subunit	protein-coding	114829	CGGCAGAUGGAAAAUAUGC
GENO_B09_R1	D09	6483	-1.30767	1674	30837	SOCS7	suppressor of cytokine signaling 7	protein-coding	221328	GGAUAGAUCACAUCCCAGA
GENO_C15_R1	J01	3841	-1.30743	1675	80154	GOLGA2P10	golgin A2 pseudogene 10	pseudo	32165	GGGAGAUAAACACCACCAU
GENO_B35_R1	M16	6673	-1.3074	1676					271322	GCCAAAACGGACAGGCUAU
DRUG_C15_R1	E18	5752	-1.30722	1677	6758	SSX5	SSX family member 5	protein-coding	45463	GUAUAGGCAUCUCCCAACU
DRUG_C12_R1	P12	10007	-1.30706	1678	219293	ATAD3C	ATPase family, AAA domain containing 3C	protein-coding	263649	CGUGUCACAUGGAGGAUCA
GENO_B02_R1	L16	13464	-1.30705	1679	5304	PIP	prolactin induced protein	protein-coding	143813	GCCCUGUCUGUUUGCCACA
GENO_A02_R1	B11	12351	-1.30699	1680	3444	IFNA7	interferon alpha 7	protein-coding	284648	CUGAUGGUCGUGCUGGUAC
GENO_B21_R1	G14	13343	-1.3069	1681					264304	GCAAACCUUUUGGACAUCA
GENO_A22_R1	D02	7494	-1.30682	1682	171389	NLRP6	NLR family pyrin domain containing 6	protein-coding	129104	CGUCAGUGUACCUGCUUUU
DRUG_B10_R1	M02	17583	-1.30674	1683	8100	IFT88	intraflagellar transport 88	protein-coding	44607	GGAAUUGGAGAAUGAUGCA
GENO_B34_R1	I09	6573	-1.30661	1684					270202	CCAAGUUUGUAUGCCAACA
GENO_C15_R1	P09	3871	-1.3063	1685	80243	PREX2	phosphatidylinositol-3,4,5-trisphosphate dependent Rac exchange factor 2	protein-coding	32402	GGCAUCUACAGAUGGACAU
DRUG_B15_R1	P19	8816	-1.30609	1686	6635	SNRPE	small nuclear ribonucleoprotein polypeptide E	protein-coding	12598	GGAGAUAAUAUUACUCUGC
DRUG_A11_R1	F07	13684	-1.30601	1687	7053	TGM3	transglutaminase 3	protein-coding	111278	CGAAGGCUGUGUUUCCACU
GENO_B20_R1	I17	13153	-1.30599	1688	133383	SETD9	SET domain containing 9	protein-coding	128198	GGCGCAGUCGUAUCUAUGU
DRUG_A09_R1	H01	10458	-1.30597	1689	9946	CRYZL1	crystallin zeta like 1	protein-coding	15762	GGAAGAUCUUCCUGUUACA
DRUG_C03_R1	L04	8866	-1.30579	1690	170691	ADAMTS17	ADAM metallopeptidase with thrombospondin type 1 motif 17	protein-coding	104209	GGGAAAUGCGACGCAUCCA
GENO_B11_R1	J12	14476	-1.30576	1691	55670	PEX26	peroxisomal biogenesis factor 26	protein-coding	132182	CCCAGCUAAUACAGUCUUU
DRUG_B08_R1	H11	9697	-1.30556	1692	2558	GABRA5	gamma-aminobutyric acid type A receptor alpha5 subunit	protein-coding	118956	CGGGAAGAAGUCCAUCGCU
EXTD_C04_R1	H15	32551	-1.30546	1693	57474	ZNF490	zinc finger protein 490	protein-coding	109274	GGUGAACUCAACUCCCAAU
DRUG_B21_R1	N15	10969	-1.3054	1694	23551	RASD2	RASD family member 2	protein-coding	120525	GGAACCUUAGUGAUCUUCU
GENO_A24_R4	P01	18827	-1.30539	1695	257044	CATSPERE	catsper channel auxiliary subunit epsilon	protein-coding	124241	CCAAUUGUUACUGGCCCAG
DRUG_C02_R1	N08	17162	-1.30536	1696	9170	LPAR2	lysophosphatidic acid receptor 2	protein-coding	45088	GACUGUUGUCAUCAUCCUG
GENO_B03_R1	D15	6523	-1.3052	1697	6170	RPL39	ribosomal protein L39	protein-coding	9190	GGUCACGAUCAUGUUACCA
GENO_A19_R2	F04	10829	-1.30508	1698					263942	GGACAGAUGGAGAGAUGUG
GENO_B11_R1	A13	14496	-1.30501	1699	55001	TTC22	tetratricopeptide repeat domain 22	protein-coding	25733	GGCUAGAUGGCAUCUUCCU
GENO_C10_R1	A02	15367	-1.3049	1700	54554	WDR5B	WD repeat domain 5B	protein-coding	5894	GGAAGUGCCUGAAAACCCA
DRUG_B08_R1	O07	9717	-1.30485	1701	165530	CLEC4F	C-type lectin domain family 4 member F	protein-coding	40920	GGCCACAUGGAGAAUUCCA
DRUG_A20_R1	O07	16781	-1.30479	1702	3858	KRT10	keratin 10	protein-coding	8470	GGUGGCUAUGGAGGAUUAG
GENO_B21_R1	J16	13403	-1.30478	1703	152663	RPL7AP27	ribosomal protein L7a pseudogene 27	pseudo	264383	CCUACCAAAAGUCCAUGGG
GENO_C25_R3	G21	13674	-1.30456	1704	284018	C17orf58	chromosome 17 open reading frame 58	protein-coding	141858	GCGCACUAGUCAAAAGACA
DRUG_B09_R1	A08	9066	-1.30432	1705	5959	RDH5	retinol dehydrogenase 5	protein-coding	44842	GCAAUGCCUUUGUCUUCAU
EXTD_C02_R1	I03	32228	-1.30427	1706	3191	HNRNPL	heterogeneous nuclear ribonucleoprotein L	protein-coding	10177	GGAUACUUGGGACUACACA
EXTD_C02_R1	L21	32228	-1.30427	1706	3950	LECT2	leukocyte cell derived chemotaxin 2	protein-coding	11515	GGGAGAAAAACUUGGAACU
GENO_B23_R1	D13	6673	-1.30399	1708	203259	FAM219A	family with sequence similarity 219 member A	protein-coding	241992	AGAUUUGAACAUCCAGCUG
GENO_C35_R1	B18	9867	-1.30372	1709					271377	GCCAAAGGGAUCACCAUCU
GENO_C22_R1	B02	11249	-1.30368	1710	170591	S100Z	S100 calcium binding protein Z	protein-coding	215739	GGACAACGAAGUGGAUUUU
GENO_A01_R1	M09	13504	-1.30332	1711	729	C6	complement C6	protein-coding	146910	GCAACUAUACUUGGUUGGA
DRUG_C07_R1	F02	13785	-1.30322	1712	121214	SDR9C7	short chain dehydrogenase/reductase family 9C member 7	protein-coding	110130	GGAUUAUUUCCGCAUCUAU
GENO_B31_R1	E14	6002	-1.30322	1713					268548	GCAACUUACCCAGCAUCAC
GENO_B04_R1	O15	5182	-1.3031	1714	8292	COLQ	collagen like tail subunit of asymmetric acetylcholinesterase	protein-coding	107792	GGACAAAUUCCUGCUACUA
GENO_A24_R4	C22	18967	-1.3031	1715	259291	TAS2R45	taste 2 receptor member 45	protein-coding	262359	GCUGUUCUUCAGCCCACCC
GENO_A16_R2	M08	14426	-1.30309	1716	84439	HHIPL1	HHIP like 1	protein-coding	148994	GCUGUACUUCAUGUCGACA
GENO_A26_R2	J14	10558	-1.30308	1717	342541	LOC342541	peptidylprolyl isomerase A (cyclophilin A) pseudogene	pseudo	274206	CCAUCAACAGCAAGCCCUU
GENO_A21_R1	A20	15929	-1.30306	1718	149699	GTSF1L	gametocyte specific factor 1 like	protein-coding	216211	GCCAAAAAGAUGGCCACCU
DRUG_C14_R1	O01	10177	-1.30275	1719	54606	DDX56	DEAD-box helicase 56	protein-coding	27830	GGCUUUUCUCAUGUCAGCU
DRUG_B01_R3	E15	10057	-1.30252	1720	10000	AKT3	AKT serine/threonine kinase 3	protein-coding	695	GGAAAGGGAAGAAUGGACA
DRUG_B11_R1	L02	16932	-1.30227	1721	5903	RANBP2	RAN binding protein 2	protein-coding	142956	GGCAUAAAACAUCUGGUAA
EXTD_C02_R1	L05	32320	-1.30225	1722	3914	LAMB3	laminin subunit beta 3	protein-coding	8245	GGGAUUUGAGAGAAUAAAA
GENO_B13_R1	N08	3270	-1.30224	1723	64900	LPIN3	lipin 3	protein-coding	280189	CGACAAGGUGGUCAUCUCU
DRUG_C17_R2	K07	10779	-1.30219	1724	143	PARP4	poly(ADP-ribose) polymerase family member 4	protein-coding	111684	GGUUGAAGAUUACCAGUUA
GENO_A09_R1	F06	11830	-1.30211	1725	51293	CD320	CD320 molecule	protein-coding	24616	GGAUUGAGCCAUGUACCCA
DRUG_B15_R1	M18	8936	-1.3019	1726	7072	TIA1	TIA1 cytotoxic granule associated RNA binding protein	protein-coding	6236	GGAAAGUCUAAGGGAUAUG
GENO_C04_R1	P09	9276	-1.30185	1727	8581	LY6D	lymphocyte antigen 6 family member D	protein-coding	215944	UUUCACACUCCUUCUGUUU
GENO_A06_R1	K11	6683	-1.30175	1728	10591	DNPH1	2'-deoxynucleoside 5'-phosphate N-hydrolase 1	protein-coding	45151	GAAGUGACACAGCCAUCCU
DRUG_C03_R1	G07	9016	-1.30162	1729	64582	GPR135	G protein-coupled receptor 135	protein-coding	103839	CCACCGUCCUCAUCAUGAU
DRUG_C09_R1	P19	15318	-1.30161	1730	65263	PYCR3	pyrroline-5-carboxylate reductase 3	protein-coding	30556	GGAACCUAUGUCACUUUCA
GENO_B33_R1	B06	10758	-1.30159	1731	440386	LOC440386	uncharacterized LOC440386	unknown	269945	GGCUUUCCUGAUGCCCAGA
DRUG_B13_R1	F07	5061	-1.30156	1732	7841	MOGS	mannosyl-oligosaccharide glucosidase	protein-coding	119716	GGAAAUCAAGCCCUGCCAA
DRUG_B10_R1	O22	17794	-1.30156	1733	5609	MAP2K7	mitogen-activated protein kinase kinase 7	protein-coding	103745	GGCAGAAAUCAACGACCUG
GENO_C22_R1	C20	11319	-1.30138	1734	164284	APCDD1L	APC down-regulated 1 like	protein-coding	126244	CGCCUUAAUGGACCUUGGA
EXTD_C01_R2	B22	9316	-1.30128	1735	8662	EIF3B	eukaryotic translation initiation factor 3 subunit B	protein-coding	13730	GGGUGUUGUCACAAAUUUU
GENO_A23_R1	C05	13824	-1.30122	1736					264549	GGAAGGAGCUUUCAUUACA
GENO_B09_R1	N21	6673	-1.30121	1737	51019	WASHC3	WASH complex subunit 3	protein-coding	23854	GGCCUAGAUGAUGUCACAG
DRUG_B21_R1	P11	11079	-1.30121	1738	387	RHOA	ras homolog family member A	protein-coding	120213	CGUGGGAAGAAAAAAUCUG
GENO_B28_R1	O08	8235	-1.30116	1739					266779	CGACAUCGAAAGACUCACC
DRUG_A22_R1	I15	8435	-1.30073	1740	54476	RNF216	ring finger protein 216	protein-coding	128671	CGAGCUCAAAGGACACUAU
GENO_C25_R3	O02	13784	-1.30056	1741	285513	GPRIN3	GPRIN family member 3	protein-coding	128589	GCAAAGAUCAGGUGUCCUG
GENO_B05_R1	D20	9997	-1.30048	1742	10197	PSME3	proteasome activator subunit 3	protein-coding	138670	GCGAAGGUUGGAUGAGUGU
DRUG_A22_R1	L09	8445	-1.30034	1743	8825	LIN7A	lin-7 homolog A, crumbs cell polarity complex component	protein-coding	14941	GGAAUCUGGAGAAGUACCA
EXTD_B02_R1	N03	19288	-1.30023	1744	10536	P3H3	prolyl 3-hydroxylase 3	protein-coding	21076	GGCUAUAGAAAAUGUCCUG
GENO_A07_R1	K18	13704	-1.30021	1745	23529	CLCF1	cardiotrophin like cytokine factor 1	protein-coding	122637	CCUAUGACCUCACCCGCUA
GENO_B28_R1	M18	8265	-1.30021	1746	388630	TRABD2B	TraB domain containing 2B	protein-coding	266767	CGAGGACAAGAUCUGCUUC
GENO_C07_R1	N15	10498	-1.30011	1747	23322	RPGRIP1L	RPGRIP1 like	protein-coding	219479	GGCUUAUAGCACAGAAUAU
GENO_B10_R1	K21	9727	-1.3001	1748	51668	HSPB11	heat shock protein family B (small) member 11	protein-coding	46248	GUUACUUUGUACAGACCUU
GENO_B34_R1	G06	6723	-1.30004	1749					277650	GCUUGAAAGAUCUUCGCCA
DRUG_C15_R1	H07	5952	-1.30002	1750	10262	SF3B4	splicing factor 3b subunit 4	protein-coding	17064	GGCAACUCCAAAGGUUAUG
GENO_B33_R1	B04	10799	-1.29992	1751					269941	GCCUACGAUUUGUCAUAAA
GENO_C23_R1	I02	10328	-1.29985	1752	220158	GTSCR1	Gilles de la Tourette syndrome chromosome region, candidate 1	protein-coding	264633	GGAUAGAAAGACAUCACUA
GENO_C22_R1	C17	11370	-1.2997	1753	154790	CLEC2L	C-type lectin domain family 2 member L	protein-coding	264418	CGAAUUCCACUGGGUCAAC
GENO_A33_R1	L16	4521	-1.29958	1754					270068	GCCAGGAUUAAGCCAACUG
GENO_A13_R1	P22	2220	-1.29954	1755	64976	MRPL40	mitochondrial ribosomal protein L40	protein-coding	130207	GCUUAGAGAGACUCACCAG
DRUG_A18_R1	I04	16450	-1.29925	1756	7143	TNR	tenascin R	protein-coding	121430	GGACAACUGGACUAUAUCC
GENO_A19_R2	P18	10939	-1.29915	1757	131076	CCDC58	coiled-coil domain containing 58	protein-coding	260635	AUUCACUUCAAGCCUCCAA
GENO_B04_R1	L06	5322	-1.29903	1758	9275	BCL7B	BCL tumor suppressor 7B	protein-coding	10363	GGACGAAAACAGCAACCAG
GENO_B05_R1	I19	10027	-1.29903	1759	9644	SH3PXD2A	SH3 and PX domains 2A	protein-coding	21548	GGAGAAGUAUGUCACCGUG
GENO_A07_R1	E13	13754	-1.2987	1760	23067	SETD1B	SET domain containing 1B	protein-coding	273346	CGAGAAGGAGUCAUUGUCG
DRUG_B12_R1	D13	9416	-1.29837	1761	84172	POLR1B	RNA polymerase I subunit B	protein-coding	44300	GUGUGAUUGCCAACUUCAU
GENO_B24_R2	O03	11249	-1.29837	1762	254973	OR1L4	olfactory receptor family 1 subfamily L member 4	protein-coding	216626	UGGGAGUGUCAUCUAUGUC
DRUG_C19_R1	M14	26313	-1.2983	1763	387032	ZKSCAN4	zinc finger with KRAB and SCAN domains 4	protein-coding	27931	GGUUUCACUCGAACUUCAU
DRUG_B15_R1	M08	9046	-1.29806	1764	7942	TFEB	transcription factor EB	protein-coding	6543	GGGAGUUGGAUGAUGUCAU
GENO_B01_R2	J19	5642	-1.29798	1765	1149	CIDEA	cell death-inducing DFFA-like effector a	protein-coding	2651	GGACUUCAUCGGCUGCCUU
DRUG_A19_R1	K12	21526	-1.29792	1766	23051	ZHX3	zinc fingers and homeoboxes 3	protein-coding	5716	GGCAAAGCUGAAGCCAAAA
GENO_A18_R2	L05	5192	-1.29792	1767	113828	FAM83F	family with sequence similarity 83 member F	protein-coding	125896	GCAUCUCAGUCACACGCCU
DRUG_B21_R1	H22	11169	-1.29778	1768	3141	HLCS	holocarboxylase synthetase	protein-coding	117852	GGACGGUAUGGAGCAUGUU
DRUG_A20_R1	D11	17002	-1.29768	1769	440023	KRTAP5-6	keratin associated protein 5-6	protein-coding	259718	CCAGUGCUGCAUUUCAGUU
DRUG_B11_R1	C19	17052	-1.29765	1770	5431	POLR2B	RNA polymerase II subunit B	protein-coding	116903	GCUAGAUUAAGGAAUCUCA
DRUG_B10_R1	D15	17964	-1.29738	1771	6785	ELOVL4	ELOVL fatty acid elongase 4	protein-coding	6241	GGAGUUGAGUAUUUGGACA
GENO_B28_R1	F22	8355	-1.29734	1772					266838	GCCAUCCACCUUUCAACUC
DRUG_B20_R1	C10	19759	-1.2973	1773	25924	MYRIP	myosin VIIA and Rab interacting protein	protein-coding	23125	GGACAAACUGUGCAUUUAA
DRUG_B07_R1	P19	6553	-1.29728	1774	1109	AKR1C4	aldo-keto reductase family 1 member C4	protein-coding	45997	GAGCUGUAGAGGUCACCAA
GENO_A25_R1	F08	12331	-1.2971	1775					265370	GGCACCCUAUGAAACACCU
DRUG_B03_R1	G15	8685	-1.29698	1776	347088	ADGRD2	adhesion G protein-coupled receptor D2	protein-coding	112462	GCACCUCAAUGACCUCAGA
GENO_B10_R1	E15	9817	-1.29691	1777	51562	MBIP	MAP3K12 binding inhibitory protein 1	protein-coding	24716	GGAGAAUACAACUGCUGUU
GENO_B14_R1	C04	5192	-1.2969	1778	79603	CERS4	ceramide synthase 4	protein-coding	130606	CCACAUACUACGAGUCCAU
GENO_B11_R1	H22	14716	-1.2968	1779	55660	PRPF40A	pre-mRNA processing factor 40 homolog A	protein-coding	25723	GGACAUAACUCUAGAAUCU
DRUG_B16_R1	P20	26494	-1.29678	1780	4702	NDUFA8	NADH:ubiquinone oxidoreductase subunit A8	protein-coding	117484	GCUCAAUGUGAUAAGCCCA
GENO_A34_R1	F11	9186	-1.29668	1781	440792	LOC440792	proline dehydrogenase 1 pseudogene	pseudo	277507	GUACCAUGCUCACAUCCCU
EXTD_A03_R1	H12	24446	-1.29651	1782	7546	ZIC2	Zic family member 2	protein-coding	19084	GGCCAAAUACAAACUGGUC
GENO_A04_R1	O05	6653	-1.29641	1783	8266	UBL4A	ubiquitin like 4A	protein-coding	139795	GGACAUCUAACCACCUGCU
DRUG_A05_R2	H02	10428	-1.29638	1784	89872	AQP10	aquaporin 10	protein-coding	35917	GGCAACUUCUUCACCAUGU
DRUG_C05_R1	K05	11590	-1.29618	1785	2563	GABRD	gamma-aminobutyric acid type A receptor delta subunit	protein-coding	45950	GAGCGAUGAAUGACAUCGG
DRUG_A07_R1	D19	26955	-1.2961	1786	5728	PTEN	phosphatase and tensin homolog	protein-coding	114050	CGAACUGGUGUAAUGAUAU
GENO_A24_R4	M02	19398	-1.29606	1787	283140	LOC283140	uncharacterized LOC283140	ncRNA	264993	GCUGCUUGAGAGACAUCAC
GENO_B36_R4	K13	7644	-1.29589	1788	442175	RPLP2P1	ribosomal protein lateral stalk subunit P2 pseudogene 1	pseudo	278527	GGUAUUGGUGAGCUUGCCA
GENO_B02_R1	O03	13895	-1.29583	1789	3394	IRF8	interferon regulatory factor 8	protein-coding	106702	GGUCUUCCGGAUGUUUCCA
GENO_A12_R1	M20	2250	-1.29547	1790	57139	RGL3	ral guanine nucleotide dissociation stimulator like 3	protein-coding	280134	GCAUCUUGCUGACCAGUCA
DRUG_C07_R1	P03	14015	-1.29532	1791	124	ADH1A	alcohol dehydrogenase 1A (class I), alpha polypeptide	protein-coding	45939	GUCAUCCCACUCGCUAUUC
GENO_C35_R1	A22	10087	-1.29524	1792					278175	AUUGCUCUGGAGUUGCCUG
DRUG_B18_R2	N15	7594	-1.2951	1793	3672	ITGA1	integrin subunit alpha 1	protein-coding	121132	GCUAUAACCGAGGAAAUUU
GENO_B14_R1	E05	5242	-1.29498	1794	65121	PRAMEF1	PRAME family member 1	protein-coding	30539	GGACGGUUAGUUGCCAAAU
GENO_A19_R2	N09	11019	-1.29484	1795	126208	ZNF787	zinc finger protein 787	protein-coding	254185	CUUCUCCGCCUCGAGACUC
GENO_A26_R2	I13	10748	-1.29482	1796	326340	ZAR1	zygote arrest 1	protein-coding	129891	CGAGAUGUUCCUGCCCAGU
DRUG_C22_R2	N18	8835	-1.29479	1797	64386	MMP25	matrix metallopeptidase 25	protein-coding	105380	GUUGCGCGAUGCCAUCAAA
EXTD_B03_R1	N16	18947	-1.29476	1798	169841	ZNF169	zinc finger protein 169	protein-coding	110547	GGAGGUGACUUCCAACUAG
DRUG_B05_R2	I17	8625	-1.29455	1799	53822	FXYD7	FXYD domain containing ion transport regulator 7	protein-coding	42557	GUCUGAGCUUCCCUCUUCA
GENO_C18_R1	I02	3500	-1.29449	1800	319089	TTC6	tetratricopeptide repeat domain 6	protein-coding	218292	CCAAGAUAAGGGAACUUCA
GENO_C35_R1	P21	10107	-1.29446	1801					271164	GCUGCCUUAUAUACGCCAA
DRUG_A20_R1	K13	17102	-1.29446	1802	90990	KIFC2	kinesin family member C2	protein-coding	118504	CGGACUCAGAGAAAAGGGU
GENO_A02_R1	I03	12822	-1.29446	1803	3117	HLA-DQA1	major histocompatibility complex, class II, DQ alpha 1	protein-coding	11148	GGGCCAUUGUGAAUCCCAU
GENO_B32_R1	O12	12882	-1.29439	1804	401913	LOC401913	ABO blood group (transferase A, alpha 1-3-N-acetylgalactosaminyltransferase; transferase B, alpha 1-3-galactosyltransferase) pseudogene	pseudo	269310	GCACAGUUGGUACUUACAA
GENO_A19_R2	F16	11029	-1.2943	1805	129138	ANKRD54	ankyrin repeat domain 54	protein-coding	125913	CCAGACUUUCAAGGAGAUA
GENO_A06_R1	H13	6843	-1.29428	1806	10811	NOXA1	NADPH oxidase activator 1	protein-coding	215183	GGUCCCUAAUCAUGGACUC
DRUG_B07_R1	O03	6633	-1.29426	1807	26051	PPP1R16B	protein phosphatase 1 regulatory subunit 16B	protein-coding	134575	CCUGUAUAGGAAGGAGUAU
DRUG_A16_R1	A12	24646	-1.2942	1808	84929	FIBCD1	fibrinogen C domain containing 1	protein-coding	122233	GUACUCACUCAAGUUCUCU
DRUG_A21_R1	N21	12532	-1.294	1809	51277	DNAJC27	DnaJ heat shock protein family (Hsp40) member C27	protein-coding	120572	GCAAGAGCUUGGACCUCAU
DRUG_B09_R1	O13	9376	-1.29396	1810	50507	NOX4	NADPH oxidase 4	protein-coding	118807	CCAAGGGCCAGAGUAUCAC
GENO_C20_R1	L20	10588	-1.2939	1811	145376	PPP1R36	protein phosphatase 1 regulatory subunit 36	protein-coding	40651	GGAAAGAAAGGCAAAGCAG
GENO_B35_R1	F12	6973	-1.29378	1812					271424	GGAAUGCUCAGUCGCCAAA
GENO_C10_R1	M13	15608	-1.29372	1813	51720	UIMC1	ubiquitin interaction motif containing 1	protein-coding	108847	GGUAGCAGAGAUAUCUUGG
DRUG_A10_R4	B20	11219	-1.29361	1814	4143	MAT1A	methionine adenosyltransferase 1A	protein-coding	110660	GCACAACGAAGACAUCACG
GENO_C21_R2	G22	7584	-1.2936	1815	150468	CKAP2L	cytoskeleton associated protein 2 like	protein-coding	126125	CCAGUAGUCAAGAACAUCA
GENO_C11_R1	L17	170	-1.29355	1816	55222	LRRC20	leucine rich repeat containing 20	protein-coding	149570	CGAGUGGCCACUUUACUAC
DRUG_A07_R1	M13	27015	-1.29345	1817	54776	PPP1R12C	protein phosphatase 1 regulatory subunit 12C	protein-coding	131976	CCCGUAUUUAUACAGCUGC
GENO_C01_R1	O16	13383	-1.29341	1818	2036	EPB41L1	erythrocyte membrane protein band 4.1 like 1	protein-coding	146708	GGAGCAUGUGGGCAACUAU
GENO_C11_R1	L18	180	-1.29323	1819	55697	VAC14	Vac14, PIKFYVE complex component	protein-coding	140495	CCGAAGACAGUCUAAAGGC
GENO_C20_R1	E15	10618	-1.29304	1820	132243	H1FOO	H1 histone family member O, oocyte specific	protein-coding	129686	GCUUCAAAUUAGUUCCCAA
DRUG_A07_R1	H08	27026	-1.29297	1821	240	ALOX5	arachidonate 5-lipoxygenase	protein-coding	2266	GGAGUGGACUUUGUUCUGA
GENO_B35_R1	K05	6993	-1.29287	1822					270955	GGUCCUCUACCUGUUAGCU
EXTD_C03_R1	L21	41058	-1.29271	1823	57559	STAMBPL1	STAM binding protein like 1	protein-coding	123243	CCAUCGAGAUUACCAGCAA
DRUG_B16_R1	M01	26634	-1.29256	1824	10385	BTN2A2	butyrophilin subfamily 2 member A2	protein-coding	18914	GGUUUCCAUCGCUGAUGCU
EXTD_C02_R1	G20	32762	-1.29255	1825	4775	NFATC3	nuclear factor of activated T-cells 3	protein-coding	105295	GGACAUCUCUUAGCCCAUA
GENO_B22_R1	H06	7624	-1.29239	1826	196415	C12orf77	chromosome 12 open reading frame 77	protein-coding	264525	GCAAACAAGGGAACGUGCA
DRUG_C16_R1	J06	26162	-1.29229	1827	23344	ESYT1	extended synaptotagmin 1	protein-coding	5624	GGCUGAAUGGCUCAAUAAG
GENO_A19_R2	C16	11069	-1.29215	1828	126789	PUSL1	pseudouridylate synthase-like 1	protein-coding	40041	GGUGAAGACGAUUCUGGAG
GENO_A19_R2	K19	11069	-1.29215	1828	123591	TMEM266	transmembrane protein 266	protein-coding	38583	GGGUGAAGAGGGUCAUUGA
DRUG_B09_R1	M21	9436	-1.29196	1830	4025	LPO	lactoperoxidase	protein-coding	117386	GGUCCAAGUCAACAAGGCC
GENO_A14_R1	G08	2800	-1.2918	1831	79641	ROGDI	rogdi homolog	protein-coding	140827	GGGUGUCCCACAUUCCCAA
GENO_A21_R1	A08	16260	-1.29174	1832	149603	RNF187	ring finger protein 187	protein-coding	273060	AGAAGGCACUGACCGACUA
DRUG_C07_R1	I14	14125	-1.29154	1833	2731	GLDC	glycine decarboxylase	protein-coding	105978	GGGUACAUAAUGCCACUUU
GENO_C02_R1	F04	9907	-1.29141	1834	4991	OR1D2	olfactory receptor family 1 subfamily D member 2	protein-coding	44923	GCUCUGUAUCUUACUCCUU
DRUG_B17_R2	C16	8004	-1.29141	1835	90390	MED30	mediator complex subunit 30	protein-coding	147995	CCUCGUUUUGCUAGUGAAG
GENO_C10_R1	I13	15658	-1.2914	1836	51639	SF3B6	splicing factor 3b subunit 6	protein-coding	124935	CCUAUUCGUCAAAUCAGAG
DRUG_C12_R1	O18	10398	-1.29136	1837	81894	SLC25A28	solute carrier family 25 member 28	protein-coding	33064	GGACAUAUCACAGGCAUGG
DRUG_C14_R1	L10	10488	-1.29126	1838	4782	NFIC	nuclear factor I C	protein-coding	215174	CUGGAACAGGACCCAACUU
GENO_B11_R1	M11	14866	-1.29121	1839	55105	GPATCH2	G-patch domain containing 2	protein-coding	132252	CGGAGGUCGUAUAAUGUGC
GENO_B08_R1	I08	7974	-1.29098	1840	26952	SMR3A	submaxillary gland androgen regulated protein 3A	protein-coding	217048	CCCUAAAUACAGACAACUG
DRUG_B08_R1	M16	10107	-1.29087	1841	4360	MRC1	mannose receptor C-type 1	protein-coding	284656	CCAUCGAGGAAUUGGACUU
DRUG_B05_R2	E04	8685	-1.29083	1842	6331	SCN5A	sodium voltage-gated channel alpha subunit 5	protein-coding	104926	GGCGAGUGUAUUGUCAAGC
GENO_C22_R1	H17	11640	-1.29082	1843	161145	TMEM229B	transmembrane protein 229B	protein-coding	242127	CUCCCAGUUCGACUUUGAC
GENO_A31_R1	L21	6803	-1.29069	1844	400403	DNM1P9	dynamin 1 pseudogene 9	pseudo	268454	CCGGAGGUGCAAAACUUCA
GENO_C11_R1	K18	260	-1.29065	1845	55421	NCBP3	nuclear cap binding subunit 3	protein-coding	140599	GCGGUUAGGAAAAAGACCA
DRUG_C18_R1	L02	20923	-1.29057	1846	22926	ATF6	activating transcription factor 6	protein-coding	115887	GGAAGAUAAGCCUGUCACU
GENO_A19_R2	C17	11099	-1.29053	1847	121506	ERP27	endoplasmic reticulum protein 27	protein-coding	123999	GCAGUGCCCAUACUCCAUA
DRUG_A11_R1	J14	14085	-1.29052	1848	114780	PKD1L2	polycystin 1 like 2 (gene/pseudogene)	protein-coding	104830	GGAGGCCAUUUGGUCUUCA
DRUG_A09_R1	D22	10929	-1.29034	1849	22934	RPIA	ribose 5-phosphate isomerase A	protein-coding	112355	GCUAUCAAAAUGAUCCCAG
DRUG_A09_R1	K19	10929	-1.29034	1849	2671	GFER	growth factor, augmenter of liver regeneration	protein-coding	16007	GGAGUGUGCUGAAGACCUA
DRUG_A22_R1	I03	8705	-1.29026	1851	10999	SLC27A4	solute carrier family 27 member 4	protein-coding	117307	CGACAUCGUCUAUGACUGC
GENO_B05_R1	J16	10208	-1.29025	1852	10276	NET1	neuroepithelial cell transforming 1	protein-coding	135522	GCUAGUCCUAGAAGACCUG
GENO_A31_R1	I03	6823	-1.29009	1853					268239	CCUUUUCAUCAAGAUGUCU
GENO_A35_R1	A08	2300	-1.29004	1854					271169	GCUUUAGAAAGCUCCCAGG
GENO_B03_R1	F09	7023	-1.29002	1855	6188	RPS3	ribosomal protein S3	protein-coding	142198	GCGGAGACCCUGUUAACUA
GENO_A24_R4	J15	19769	-1.28999	1856	256364	EML3	echinoderm microtubule associated protein like 3	protein-coding	124146	GGUUCUAUCUUCGCCUUGU
GENO_C32_R1	D21	7914	-1.28993	1857	401233	HTATSF1P2	HIV-1 Tat specific factor 1 pseudogene 2	pseudo	255624	GAAUUACCCUUCAACCCAG
GENO_C01_R1	N19	13473	-1.28982	1858	1296	COL8A2	collagen type VIII alpha 2 chain	protein-coding	146591	CCUAUACCUACGAUGAGUA
EXTD_A01_R2	P13	1950	-1.28973	1859	29883	CNOT7	CCR4-NOT transcription complex subunit 7	protein-coding	3439	GGACUCUAUAGAGCUACUA
GENO_C34_R1	J12	9537	-1.28969	1860					277805	CACAGGCGUGGACUUUCAC
GENO_A20_R1	K05	16992	-1.28961	1861	133584	EGFLAM	EGF like, fibronectin type III and laminin G domains	protein-coding	127963	CGUAUGACAACCCAGAUAU
GENO_B13_R1	G16	3601	-1.28957	1862	64098	PARVG	parvin gamma	protein-coding	29857	GGCUUCUUCCUGCACUUAA
DRUG_A22_R1	O20	8726	-1.28944	1863	8416	ANXA9	annexin A9	protein-coding	13289	GGACCUUCUUGAACUUCAG
EXTD_C03_R1	G16	41240	-1.28936	1864	7039	TGFA	transforming growth factor alpha	protein-coding	12927	GGAAAUGCUACUAAUAUCU
DRUG_C13_R1	K07	8725	-1.28933	1865	64180	DPEP3	dipeptidase 3	protein-coding	29989	GGGUCCUGGAAGUGUCUCA
DRUG_C05_R1	L20	11720	-1.28932	1866	518	ATP5G3	ATP synthase, H+ transporting, mitochondrial Fo complex subunit C3 (subunit 9)	protein-coding	120791	GAAUGGUGUGUCUCAGCUA
GENO_B31_R1	G09	6473	-1.28928	1867	399665	FAM102A	family with sequence similarity 102 member A	protein-coding	216068	GCUCAGUGAAUUCCCACCA
GENO_B07_R1	N05	11119	-1.28919	1868	23308	ICOSLG	inducible T-cell costimulator ligand	protein-coding	136856	CCUUCACGUGUACAUCCAU
GENO_A08_R1	H06	23592	-1.2891	1869	27248	ERLEC1	endoplasmic reticulum lectin 1	protein-coding	124905	GGUCAGAUGACACCAUACU
DRUG_B21_R1	D14	11399	-1.28901	1870	9666	DZIP3	DAZ interacting zinc finger protein 3	protein-coding	21655	GGAAAUUGUUCCUGCUUUG
GENO_B19_R2	F08	8595	-1.28901	1871	128977	C22orf39	chromosome 22 open reading frame 39	protein-coding	284888	CGGUUGUGCCACUGUGAAU
DRUG_C13_R1	B03	8735	-1.28897	1872	81889	FAHD1	fumarylacetoacetate hydrolase domain containing 1	protein-coding	33061	GGAGAAGAUCCCUGACCCU
GENO_A19_R2	I15	11129	-1.28891	1873	122867	COX4I1P1	cytochrome c oxidase subunit 4I1 pseudogene 1	pseudo	263855	CCUUUGACAAAGAGUGGGU
GENO_C16_R2	C04	8665	-1.28889	1874	84279	PRADC1	protease associated domain containing 1	protein-coding	34109	GGUAUGAGCAGAUUCACCU
DRUG_A13_R1	L14	2850	-1.28885	1875	7919	DDX39B	DExD-box helicase 39B	protein-coding	14923	GGAUGUCAAGGGCUCCUAU
GENO_C11_R1	J21	320	-1.28872	1876	55208	DCUN1D2	defective in cullin neddylation 1 domain containing 2	protein-coding	26519	GGAGUAAGAUUAUGAAAUG
DRUG_C13_R1	P15	8745	-1.28862	1877	4817	NIT1	nitrilase 1	protein-coding	119243	GCUAGUGCUCAUGUGACUU
GENO_A01_R1	D12	13884	-1.28859	1878	2197	FAU	FAU, ubiquitin like and ribosomal protein S30 fusion	protein-coding	10812	GGCUCAUGUAGCCUCACUG
DRUG_A07_R1	L01	27127	-1.28851	1879	8732	RNGTT	RNA guanylyltransferase and 5'-phosphatase	protein-coding	104681	GGAAUCAGAACCCGGGUCA
DRUG_C18_R1	E16	20994	-1.28847	1880	4868	NPHS1	NPHS1, nephrin	protein-coding	122413	CCAAACCAACAUUCAACUU
GENO_C09_R1	H07	3190	-1.28846	1881	50651	SLC45A1	solute carrier family 45 member 1	protein-coding	271930	GGAAAGUCCAUCCUUAUCA
GENO_A34_R1	H09	9377	-1.28841	1882					277522	AAGCAAAUAUCAUCGGCCC
GENO_B35_R1	M02	7093	-1.28833	1883					271310	GCUGGAAGAAUUGAUCCCA
GENO_C01_R1	D10	13513	-1.28822	1884	2189	FANCG	Fanconi anemia complementation group G	protein-coding	146520	GGCACUAAGCAGCCUUCAU
GENO_C20_R1	E13	10788	-1.28816	1885	132241	RPL32P3	ribosomal protein L32 pseudogene 3	pseudo	263994	GGUCUAUGUUACUGGUAAG
GENO_C25_R3	A16	14125	-1.28815	1886	284996	RNF149	ring finger protein 149	protein-coding	116709	CGCGGGAACAGGAAAUAUA
GENO_B06_R1	I06	6172	-1.28806	1887	11126	CD160	CD160 molecule	protein-coding	136210	GCCAGAAGUCAGGUAUCCG
GENO_B27_R1	M06	13974	-1.28799	1888	375686	SPATC1	spermatogenesis and centriole associated 1	protein-coding	128638	CGGCCAUUAAAGCUUCCCA
GENO_C07_R1	L03	10969	-1.28789	1889	23285	KIAA1107	KIAA1107	protein-coding	264752	GGCGAGUGGACAAUUCUGG
GENO_C11_R1	C06	350	-1.28776	1890	55286	C4orf19	chromosome 4 open reading frame 19	protein-coding	125158	GCAUGGUUUGAAUACGCCC
DRUG_C20_R1	J10	22016	-1.28766	1891	26033	ATRNL1	attractin like 1	protein-coding	149574	CGGUUACUGUGACCUGACU
GENO_C05_R1	E09	7484	-1.28749	1892	9543	IGDCC3	immunoglobulin superfamily DCC subclass member 3	protein-coding	137804	CCAUGUCGGACUUCCACGU
GENO_C19_R2	F08	8375	-1.28747	1893	128977	C22orf39	chromosome 22 open reading frame 39	protein-coding	41161	GGCACUUCCUACACCACUA
DRUG_B21_R1	E17	11440	-1.28745	1894	2660	MSTN	myostatin	protein-coding	16184	GGAUUGUUAUAUACCAUCA
GENO_B35_R1	H17	7113	-1.28742	1895					271083	CCGUCUUCCCAAAUCACCA
DRUG_B12_R1	A13	9757	-1.2874	1896	6494	SIPA1	signal-induced proliferation-associated 1	protein-coding	2597	GGAAACUUCUGGAGCACGU
GENO_B22_R1	F09	7784	-1.28732	1897	160298	C11orf42	chromosome 11 open reading frame 42	protein-coding	124203	CGCGAAUGUUGGAUGGACA
GENO_B14_R1	B18	5442	-1.28729	1898	79735	TBC1D17	TBC1 domain family member 17	protein-coding	148877	GGAGCGGAGAAACUCACUU
GENO_B03_R1	L01	7113	-1.28729	1899	6232	RPS27	ribosomal protein S27	protein-coding	41628	GGAUGCUAUAAAAUCACCA
EXTD_C04_R1	F21	33567	-1.28712	1900	57573	ZNF471	zinc finger protein 471	protein-coding	133249	GCCAGAUUGAAUGCUUUAC
GENO_C11_R1	C09	370	-1.28711	1901	55012	PPP2R3C	protein phosphatase 2 regulatory subunit B''gamma	protein-coding	132163	GCUACCAUGACCAAUGUCU
DRUG_B07_R1	B03	6823	-1.28707	1902	5519	PPP2R1B	protein phosphatase 2 scaffold subunit Abeta	protein-coding	105000	GGAGCAUACUCCUGUUGCU
GENO_B11_R1	L17	14977	-1.28707	1903	55222	LRRC20	leucine rich repeat containing 20	protein-coding	44269	GCAUCAACCUCCGCUUCAA
GENO_B35_R1	H16	7123	-1.28697	1904	441900	HSD3BP3	hydroxy-delta-5-steroid dehydrogenase, 3 beta, pseudogene 3	pseudo	271456	GGCCAAUUUAUACCUGUCA
GENO_B25_R3	I11	14305	-1.28694	1905	284058	KANSL1	KAT8 regulatory NSL complex subunit 1	protein-coding	147570	GCACCUGUAAAUGGGUUGG
DRUG_A12_R1	H08	6553	-1.28693	1906	141	ADPRH	ADP-ribosylarginine hydrolase	protein-coding	119106	CGACACAGUGAUGCACUUG
DRUG_C06_R1	N17	10408	-1.28684	1907	66035	SLC2A11	solute carrier family 2 member 11	protein-coding	32802	GGAAGAAGUCCCUCCUGGU
DRUG_B20_R1	I18	20091	-1.28673	1908	6645	SNTB2	syntrophin beta 2	protein-coding	18576	GGACUCUGGUUCGCCAAAA
DRUG_C17_R2	B03	11269	-1.28669	1909	10714	POLD3	DNA polymerase delta 3, accessory subunit	protein-coding	119914	GGCCAAACAGAUGCUGUAU
DRUG_B22_R2	G11	7724	-1.28654	1910	57337	SENP7	SUMO1/sentrin specific peptidase 7	protein-coding	105204	GGGUGUCCUGUUACUUCCA
GENO_B33_R1	F21	11129	-1.28645	1911					269638	GCCCAUGUCCAAUUCCUCA
DRUG_A19_R1	H09	21886	-1.28615	1912	9480	ONECUT2	one cut homeobox 2	protein-coding	5327	GGAUGUGGAAGUGGCUUCA
GENO_C11_R1	I22	400	-1.28615	1913	55362	TMEM63B	transmembrane protein 63B	protein-coding	219495	CGUGCCUACCAUGAUCAAC
DRUG_B03_R1	A19	9006	-1.28612	1914	2798	GNRHR	gonadotropin releasing hormone receptor	protein-coding	253873	UGGGAUGUGGAACAUUACA
DRUG_C09_R1	I22	15749	-1.2861	1915	8468	FKBP6	FK506 binding protein 6	protein-coding	118100	GCGCAGCUACUGACAAGUA
GENO_B08_R1	D10	8125	-1.28604	1916	27165	GLS2	glutaminase 2	protein-coding	148419	GCACCCUAGGCACUGACUA
DRUG_C07_R1	K02	14285	-1.28604	1917	2820	GPD2	glycerol-3-phosphate dehydrogenase 2	protein-coding	106086	GGGAACUGAAUUGGGAUGA
EXTD_B03_R1	N04	19428	-1.28592	1918	7710	ZNF154	zinc finger protein 154	protein-coding	139046	GCCUUCAAAUCACCAACUG
GENO_A23_R1	N20	14265	-1.28591	1919	245936	DEFB123	defensin beta 123	protein-coding	129641	GCCCAAGUACCAGCCAAAA
GENO_C04_R1	F11	9917	-1.28586	1920	8360	HIST1H4D	histone cluster 1 H4 family member d	protein-coding	13276	GGAAUCACCAAGCCCGCUA
DRUG_C18_R1	O06	21083	-1.28585	1921	8851	CDK5R1	cyclin dependent kinase 5 regulatory subunit 1	protein-coding	110814	GGAGCAUUUUGUGUCUUAA
GENO_C34_R1	B02	9627	-1.28579	1922					270665	GGCAGGAUUUUCCCUGGAA
EXTD_B02_R1	M04	19991	-1.28576	1923	4917	NTN3	netrin 3	protein-coding	45144	GUGCAAUGGACAUGCCUCA
GENO_C24_R3	M03	11059	-1.28567	1924	254786	OR6C3	olfactory receptor family 6 subfamily C member 3	protein-coding	256659	UAACAACUGUGCAGCCCAA
GENO_B35_R1	B12	7153	-1.2856	1925					271370	GCAACCCUUUGUGGCAACA
DRUG_B09_R1	D10	9627	-1.28557	1926	53938	PPIL3	peptidylprolyl isomerase like 3	protein-coding	112261	GGCAUUUUUGAGUGGCCUG
DRUG_B15_R1	B20	9406	-1.28548	1927	51542	VPS54	VPS54, GARP complex subunit	protein-coding	135065	GCAGCAUUAAACGAUCCUA
DRUG_B12_R1	C09	9817	-1.28547	1928	51062	ATL1	atlastin GTPase 1	protein-coding	23665	GGUAUAUAACUUAUCCCAA
DRUG_C20_R1	M12	22087	-1.28545	1929	27285	TEKT2	tektin 2	protein-coding	21293	GGAUUGAUACUGUCAACCG
GENO_C19_R2	B22	8415	-1.28535	1930					263940	CGUCCUUAAACUGGUGAAU
DRUG_B22_R2	K09	7744	-1.28518	1931	7726	TRIM26	tripartite motif containing 26	protein-coding	13137	GGGAAAAAAUCCUGAACCA
DRUG_A22_R1	D04	8836	-1.28518	1932	140465	MYL6B	myosin light chain 6B	protein-coding	11606	GGCACAUAUGAGGACUACU
GENO_C18_R1	D20	3741	-1.28494	1933	117166	WFIKKN1	WAP, follistatin/kazal, immunoglobulin, kunitz and netrin domain containing 1	protein-coding	45568	GAAGUGCUGCAUCAACGUG
GENO_C11_R1	L05	440	-1.28486	1934	55212	BBS7	Bardet-Biedl syndrome 7	protein-coding	133733	GCUAUGCACAUAUCUGGCU
DRUG_A22_R1	L05	8846	-1.28479	1935	143162	FRMPD2	FERM and PDZ domain containing 2	protein-coding	38668	GGAUUAAGAGGCUCUUUCC
GENO_A01_R1	L17	13984	-1.28472	1936	1265	CNN2	calponin 2	protein-coding	14597	GGGCCUGAAGGAUGGAACU
GENO_A09_R1	O22	12331	-1.28462	1937	51248	PDZD11	PDZ domain containing 11	protein-coding	126928	GCAAGGCUGUUGAGAUCCU
GENO_C22_R1	M20	11830	-1.28457	1938	286464	CFAP47	cilia and flagella associated protein 47	protein-coding	128059	CGAAGACACUUUUGACCGG
GENO_A10_R1	H04	11239	-1.28451	1939	54913	RPP25	ribonuclease P and MRP subunit p25	protein-coding	25550	GGGUUAAAGCCACCCAGCA
DRUG_A10_R4	H19	11460	-1.2843	1940	133688	UGT3A1	UDP glycosyltransferase family 3 member A1	protein-coding	118067	GCCGACACACUGACACUUA
GENO_C11_R1	F20	460	-1.28421	1941	55638	SYBU	syntabulin	protein-coding	25450	GGCUUCACCAGAAAGAAAU
DRUG_C19_R1	A18	26764	-1.28419	1942	81848	SPRY4	sprouty RTK signaling antagonist 4	protein-coding	33046	GGACUCAGAAGGUGCAGCA
GENO_A23_R1	B21	14315	-1.28418	1943	203111	ERICH5	glutamate rich 5	protein-coding	41025	GGAAAGAAGAAAGAUGCAG
DRUG_A20_R1	M08	17423	-1.28413	1944	79933	SYNPO2L	synaptopodin 2 like	protein-coding	32024	GGAUUUCAAAAAGUUAGCA
GENO_A19_R2	H22	11219	-1.28406	1945	129790	C7orf13	chromosome 7 open reading frame 13	ncRNA	128797	CCCAUGUCCUGGUGACGUA
DRUG_B05_R2	M22	8795	-1.28401	1946	22	ABCB7	ATP binding cassette subfamily B member 7	protein-coding	118153	GGUAUGGCCACUGAUAGAA
DRUG_C16_R1	B07	26442	-1.28399	1947	64127	NOD2	nucleotide binding oligomerization domain containing 2	protein-coding	6235	GGAAUUACCAGUCCCAUUG
EXTD_A03_R1	H04	25138	-1.28395	1948	7544	ZFY	zinc finger protein, Y-linked	protein-coding	122181	GUGAAUCCAUGCAUGUGUG
GENO_A26_R2	J10	10999	-1.28391	1949	342527	SMTNL2	smoothelin like 2	protein-coding	216036	GGAAUAGGCCCUUUGUGCU
DRUG_C17_R2	F07	11359	-1.28385	1950	5660	PSAP	prosaposin	protein-coding	121397	CCGAACAUGUCUGCUUCAU
EXTD_B02_R1	K02	20091	-1.2837	1951	51602	NOP58	NOP58 ribonucleoprotein	protein-coding	23581	GGGCAAAAUCAAUAAGCAG
GENO_B28_R1	I04	8785	-1.28364	1952	729440	CCDC61	coiled-coil domain containing 61	protein-coding	266721	CGUCAUGGGUUGCAACCUU
GENO_C14_R1	M16	4221	-1.28357	1953	79696	ZC2HC1C	zinc finger C2HC-type containing 1C	protein-coding	31262	GGUGACUCUUCCCAGCAGU
GENO_C11_R1	L16	480	-1.28357	1954	55695	NSUN5	NOP2/Sun RNA methyltransferase family member 5	protein-coding	46509	GUUGUUGUUGGGAAAGGGC
GENO_A06_R1	J20	7073	-1.28353	1955	22894	DIS3	DIS3 homolog, exosome endoribonuclease and 3'-5' exoribonuclease	protein-coding	217149	GGAAUACCAGCUUUCACUU
GENO_A01_R1	G10	14015	-1.28352	1956	1643	DDB2	damage specific DNA binding protein 2	protein-coding	145518	CCAGUUUUACGCCUCCUCA
DRUG_A16_R1	J18	25038	-1.28334	1957	84879	MFSD2A	major facilitator superfamily domain containing 2A	protein-coding	123714	GCUUUGCUAUGCACUUGGG
EXTD_B02_R1	F20	20110	-1.28331	1958	56125	PCDHB11	protocadherin beta 11	protein-coding	27537	GGUCAACUACUCGCUACUC
GENO_C11_R1	A08	490	-1.28325	1959	55266	TMEM19	transmembrane protein 19	protein-coding	148711	CCUAUUAUGGUAACUUACG
GENO_C11_R1	G21	490	-1.28325	1959	55061	SUSD4	sushi domain containing 4	protein-coding	25791	GGCUCUGUAGCCCGAUUUC
GENO_B06_R1	N12	6282	-1.28323	1961	22930	RAB3GAP1	RAB3 GTPase activating protein catalytic subunit 1	protein-coding	219421	CCGCUAAAUAAUGAUGUUC
GENO_C27_R3	A05	11119	-1.2832	1962	343381	NBPF2P	NBPF member 2, pseudogene	pseudo	274259	AUGGCAAAUGCAGGCUCCU
DRUG_B10_R1	L02	18546	-1.28308	1963	23057	NMNAT2	nicotinamide nucleotide adenylyltransferase 2	protein-coding	111912	CCUUAGGAAUAGCAUUGUA
GENO_B28_R1	O02	8806	-1.28298	1964					274808	CGAUCUCCUCUUUCCUUGG
GENO_C07_R1	G16	11159	-1.28296	1965	23481	PES1	pescadillo ribosomal biogenesis factor 1	protein-coding	121683	GCCCAACUACAAACUCGAC
GENO_B28_R1	N13	8815	-1.28269	1966	728882	FAM182B	family with sequence similarity 182 member B	ncRNA	274713	GCCUCACUCAGGUUCUCAU
GENO_C36_R4	D13	11440	-1.28266	1967					278595	GGCCGAAUUCUGUCCUCAG
DRUG_C20_R1	K16	22177	-1.28264	1968	6701	SPRR2B	small proline rich protein 2B	protein-coding	284693	GCUUAUCAUGGAUUCAUAG
GENO_C11_R1	L08	510	-1.2826	1969	55690	PACS1	phosphofurin acidic cluster sorting protein 1	protein-coding	123017	CGAGAUCGUCCUUCCAGCU
DRUG_B22_R2	N21	7784	-1.28247	1970	5132	PDC	phosducin	protein-coding	11759	GGCAAAUGUCUUCUCCUCA
GENO_B35_R1	E16	7223	-1.28242	1971	441666	LOC441666	zinc finger protein 91 pseudogene	pseudo	271219	GGACUGUCAAUACCUGGAU
DRUG_A10_R4	P03	11510	-1.28237	1972	2592	GALT	galactose-1-phosphate uridylyltransferase	protein-coding	110604	CGACCAUCAGCAUAUCCGC
GENO_B32_R1	P16	13203	-1.28235	1973	403313	PLPP6	phospholipid phosphatase 6	protein-coding	149477	GGUAGGCAUAUCUAAGAUG
GENO_B28_R1	O05	8826	-1.28234	1974					274614	GCAUGCAGAGACUGCUCUA
DRUG_A08_R1	A12	9116	-1.28232	1975	3559	IL2RA	interleukin 2 receptor subunit alpha	protein-coding	106093	GGUGCUAAAUGGUCGCCCA
DRUG_A19_R1	C19	22007	-1.28219	1976	2304	FOXE1	forkhead box E1	protein-coding	5094	GGAAUGGAGAGAGGACUCA
GENO_C18_R1	O17	3811	-1.28216	1977	94103	ORMDL3	ORMDL sphingolipid biosynthesis regulator 3	protein-coding	37054	GGCAGCCAAAGCACUUUAA
GENO_A16_R2	D04	14967	-1.28194	1978	84542	KIAA1841	KIAA1841	protein-coding	215676	CGGCGAAUGACUGAAAUUA
DRUG_A07_R1	J04	27277	-1.28189	1979	1588	CYP19A1	cytochrome P450 family 19 subfamily A member 1	protein-coding	105949	GGAGGUGACCAAUGAAUCG
GENO_C33_R1	P18	8245	-1.28184	1980	653492	PSG10P	pregnancy specific beta-1-glycoprotein 10, pseudogene	pseudo	270122	GGCAUGAGAGAUUCACCCU
GENO_C11_R1	A06	540	-1.28164	1981	140290	TCP10L	t-complex 10 like	protein-coding	26682	GGAACCUAUCUUGGUAAAG
GENO_C11_R1	E07	540	-1.28164	1981	55027	HEATR3	HEAT repeat containing 3	protein-coding	141955	CGCAUUUAUGGAGAAUUCC
GENO_C11_R1	K17	540	-1.28164	1981	55093	WDYHV1	WDYHV motif containing 1	protein-coding	127068	CGAGGACUUAAGCCAGUAA
DRUG_C17_R2	P14	11430	-1.2816	1984	2271	FH	fumarate hydratase	protein-coding	121240	GGAUGCUGUUCCACUUACU
GENO_C15_R1	N06	4531	-1.28153	1985	81887	LAS1L	LAS1 like, ribosome biogenesis factor	protein-coding	127571	CCAUGUAUCUUUUGGACCA
GENO_B06_R1	B18	6323	-1.28142	1986	11331	PHB2	prohibitin 2	protein-coding	140091	CGAGUGUUGCCGUCCAUUG
GENO_B32_R1	G19	13233	-1.28122	1987					276322	AGGGCAAGCUGUGAUAGUG
GENO_A24_R4	I12	20310	-1.28115	1988	282966	C10orf53	chromosome 10 open reading frame 53	protein-coding	124385	GCCCUACUGAAAUCGACAG
GENO_C16_R2	E05	8856	-1.28109	1989	83639	TEX101	testis expressed 101	protein-coding	109702	GGAGGCCAUAACAAUUGUC
GENO_C23_R1	G17	10868	-1.28099	1990	200931	SLC51A	solute carrier family 51 alpha subunit	protein-coding	126176	CCUCGUUUUAUGCCGUGUG
GENO_C35_R1	C21	10458	-1.28093	1991	643253	CCT6P1	chaperonin containing TCP1 subunit 6 pseudogene 1	pseudo	270881	CGGGCAAAUUCAACACCCA
GENO_A22_R1	C12	8285	-1.28087	1992	164118	TTC24	tetratricopeptide repeat domain 24	protein-coding	264480	GGAGCCAGAUUCUGUGCGA
DRUG_B08_R1	D20	10388	-1.2808	1993	8993	PGLYRP1	peptidoglycan recognition protein 1	protein-coding	202371	ACUAUGUGCUCAAAGGACA
GENO_C16_R2	J22	8866	-1.28068	1994	84707	BEX2	brain expressed X-linked 2	protein-coding	34349	GGAGAGUUUUACCUAUUGC
GENO_B26_R3	E09	11660	-1.28064	1995	286451	YIPF6	Yip1 domain family member 6	protein-coding	128315	CCAUUCCUAUGAGAUCUCG
GENO_C04_R1	H20	10127	-1.28062	1996	9211	LGI1	leucine rich glioma inactivated 1	protein-coding	137853	CCGUUCCUCCUGAUGUUAU
GENO_C09_R1	N08	3410	-1.28056	1997	51398	WDR83OS	WD repeat domain 83 opposite strand	protein-coding	46249	GUAGCUUCAUGCUGUCCAU
DRUG_C12_R1	F05	10668	-1.28052	1998	5437	POLR2H	RNA polymerase II subunit H	protein-coding	119477	CCAGUUUGAGUAUGUAAUG
[truncated: 63,063 more rows]
