# Supplementary material for: TSG101 associates with PARP1 and is essential for PARylation and DNA damage‐induced NF‐κB activation
Source: EMBO J. 2022 Sep 20;41(21):e110372. doi: 10.15252/embj.2021110372 (PMC9627669; doi:10.15252/embj.2021110372)
Supplement: Supplementary file 10 — Dataset EV2 [file EMBJ-41-e110372-s009.xlsx]

## Sheet: Table 1
Dataset EV2: Z-Prime (Z-factor) determination of each plate used in the screening
Z-Prime, which indicates separation between the distributions of the positive and negative controls and indicates the assay quality, was determined for each plate used in the screening. Plates are ranked according to their Z-Prime values. The Z-Prime cut-off is 0.1. The siRNA library consists of 189 plates. Several plates were repeated due to quality reasons and were accepted when the minimum Z-P…

## Sheet: Table 2
	Dataset EV2: Z-Prime (Z factor) determination of each plate used in the screening
Plate-ID	Z-Prime
DRUG_A10_R1	0.81
DRUG_A01_R1	0.81
DRUG_B01_R1	0.8
DRUG_C01_R1	0.77
DRUG_C10_R1	0.76
DRUG_B10_R1	0.74
DRUG_A04_R1	0.73
DRUG_B04_R1	0.73
DRUG_C04_R1	0.73
DRUG_A17_R1	0.72
DRUG_B17_R1	0.71
DRUG_C17_R1	0.71
DRUG_A01_R2	0.7
DRUG_B01_R2	0.69
DRUG_C01_R2	0.69
DRUG_A10_R2	0.68
DRUG_B10_R2	0.68
DRUG_C10_R2	0.68
GENO_A05_R1	0.68
GENO_B05_R1	0.67
GENO_C05_R1	0.67
GENO_A06_R1	0.66
GENO_B06_R1	0.66
GENO_C06_R1	0.66
DRUG_A02_R1	0.66
DRUG_B02_R1	0.64
DRUG_C02_R1	0.64
DRUG_A03_R1	0.64
DRUG_B03_R1	0.64
DRUG_C03_R1	0.63
DRUG_A05_R1	0.63
DRUG_B05_R1	0.63
DRUG_C05_R1	0.63
DRUG_A06_R1	0.63
DRUG_B06_R1	0.62
DRUG_C06_R1	0.62
DRUG_A07_R1	0.62
DRUG_B07_R1	0.61
DRUG_C07_R1	0.61
DRUG_A08_R1	0.61
DRUG_B08_R1	0.61
DRUG_C08_R1	0.59
DRUG_A09_R1	0.59
DRUG_B09_R1	0.59
DRUG_C09_R1	0.59
DRUG_B11_R1	0.58
DRUG_A11_R1	0.58
DRUG_C11_R1	0.58
DRUG_A12_R1	0.58
DRUG_B12_R1	0.58
DRUG_C12_R1	0.58
DRUG_A13_R1	0.58
DRUG_B13_R1	0.57
DRUG_C13_R1	0.57
DRUG_A14_R1	0.57
DRUG_B14_R1	0.57
DRUG_C14_R1	0.57
DRUG_A15_R1	0.56
DRUG_B15_R1	0.56
DRUG_C15_R1	0.56
DRUG_A16_R1	0.56
DRUG_B16_R1	0.56
DRUG_C16_R1	0.56
DRUG_A18_R1	0.56
DRUG_B18_R1	0.56
DRUG_C18_R1	0.56
DRUG_A19_R1	0.55
DRUG_B19_R1	0.55
DRUG_C19_R1	0.55
DRUG_A20_R1	0.55
DRUG_B20_R1	0.54
DRUG_C20_R1	0.54
DRUG_A21_R1	0.54
DRUG_B21_R1	0.54
DRUG_C21_R1	0.54
DRUG_A22_R1	0.54
DRUG_B22_R1	0.53
DRUG_C22_R1	0.53
GENO_A01_R1	0.52
GENO_B01_R1	0.52
GENO_C01_R1	0.52
DRUG_A23_R1	0.52
DRUG_B23_R1	0.52
DRUG_C23_R1	0.51
EXTD_A01_R1	0.5
EXTD_B01_R1	0.5
EXTD_C01_R1	0.5
EXTD_A02_R1	0.5
EXTD_B02_R1	0.49
EXTD_C02_R1	0.49
EXTD_A03_R1	0.48
EXTD_B03_R1	0.48
EXTD_C03_R1	0.48
EXTD_A04_R1	0.48
EXTD_B04_R1	0.48
EXTD_C04_R1	0.47
GENO_A02_R1	0.47
GENO_B02_R1	0.47
GENO_C02_R1	0.46
GENO_A03_R1	0.46
GENO_B03_R1	0.46
GENO_C03_R1	0.45
GENO_A04_R1	0.45
GENO_B04_R1	0.45
GENO_C04_R1	0.44
GENO_A07_R1	0.44
GENO_B07_R1	0.44
GENO_C07_R1	0.44
GENO_A08_R1	0.44
GENO_B08_R1	0.44
GENO_C08_R1	0.43
GENO_A09_R1	0.43
GENO_B09_R1	0.43
GENO_C09_R1	0.43
GENO_A10_R1	0.43
GENO_B10_R1	0.43
GENO_C10_R1	0.43
GENO_A11_R1	0.43
GENO_B11_R1	0.42
GENO_C11_R1	0.42
GENO_A12_R1	0.42
GENO_B12_R1	0.42
GENO_C12_R1	0.42
GENO_A13_R1	0.41
GENO_B13_R1	0.4
GENO_C13_R1	0.4
GENO_A14_R1	0.39
GENO_B14_R1	0.39
GENO_C14_R1	0.39
GENO_A15_R1	0.38
GENO_B15_R1	0.37
GENO_C15_R1	0.37
GENO_A16_R1	0.37
GENO_B16_R1	0.36
GENO_C16_R1	0.36
GENO_A17_R1	0.36
GENO_B17_R1	0.36
GENO_C17_R1	0.36
GENO_A18_R1	0.35
GENO_B18_R1	0.35
GENO_C18_R1	0.35
GENO_A19_R1	0.35
GENO_B19_R1	0.35
GENO_C19_R1	0.35
GENO_A20_R1	0.34
GENO_B20_R1	0.34
GENO_C20_R1	0.34
GENO_A21_R1	0.34
GENO_B21_R1	0.33
GENO_C21_R1	0.32
GENO_A22_R1	0.31
GENO_B22_R1	0.31
GENO_C22_R1	0.3
GENO_A23_R1	0.3
GENO_B23_R1	0.3
GENO_C23_R1	0.3
GENO_A24_R1	0.29
GENO_B24_R1	0.29
GENO_C24_R1	0.28
GENO_A25_R1	0.28
GENO_B25_R1	0.28
GENO_C25_R1	0.27
GENO_A26_R1	0.27
GENO_B26_R1	0.26
GENO_C26_R1	0.26
GENO_A27_R1	0.25
GENO_B27_R1	0.25
GENO_C27_R1	0.24
GENO_A28_R1	0.24
GENO_B28_R1	0.24
GENO_C28_R1	0.24
GENO_A29_R1	0.24
GENO_B29_R1	0.24
GENO_C29_R1	0.24
GENO_A31_R1	0.24
GENO_B31_R1	0.24
GENO_C31_R1	0.24
GENO_A30_R1	0.24
GENO_B30_R1	0.23
GENO_C30_R1	0.23
GENO_A32_R1	0.23
GENO_B32_R1	0.22
GENO_C32_R1	0.21
GENO_A33_R1	0.21
GENO_B33_R1	0.2
GENO_C33_R1	0.2
GENO_A35_R1	0.19
GENO_B35_R1	0.18
GENO_C35_R1	0.18
GENO_A34_R1	0.18
GENO_B34_R1	0.18
GENO_C34_R1	0.17
DRUG_A22_R2	0.17
GENO_C24_R2	0.17
GENO_A24_R2	0.16
GENO_B24_R2	0.16
GENO_A36_R1	0.16
GENO_B36_R1	0.16
GENO_C36_R1	0.15
GENO_B25_R2	0.13
GENO_C25_R2	0.13
GENO_C27_R2	0.13
GENO_A26_R2	0.13
GENO_B26_R2	0.12
GENO_A27_R2	0.11
GENO_A19_R2	0.11
GENO_B19_R2	0.1
GENO_B18_R2	0.09
GENO_C19_R2	0.09
GENO_C21_R2	0.09
GENO_A05_R2	0.06
GENO_C06_R2	0.06
EXTD_A02_R2	0.04
GENO_A16_R2	0.04
GENO_B16_R2	0.04
GENO_C16_R2	0.03
GENO_A18_R2	0.03
DRUG_C22_R2	0.02
GENO_B01_R2	0.01
DRUG_A23_R2	0.01
EXTD_A01_R2	0
EXTD_C01_R2	0
EXTD_B01_R2	-0.02
DRUG_A06_R2	-0.02
DRUG_B18_R2	-0.03
DRUG_B06_R2	-0.03
DRUG_B22_R2	-0.03
DRUG_B05_R2	-0.03
DRUG_A01_R3	-0.04
DRUG_B01_R3	-0.04
DRUG_C01_R3	-0.04
DRUG_A10_R3	-0.05
DRUG_B10_R3	-0.05
DRUG_C10_R3	-0.05
DRUG_A04_R2	-0.09
DRUG_B04_R2	-0.1
DRUG_C04_R2	-0.11
DRUG_A17_R2	-0.12
DRUG_B17_R2	-0.13
DRUG_C17_R2	-0.14
DRUG_A23_R3	-0.15
GENO_B36_R3	-0.16
GENO_C36_R3	-0.16
DRUG_C04_R3	-0.17
GENO_C27_R3	-0.18
GENO_A27_R3	-0.19
GENO_C25_R3	-0.21
GENO_B25_R3	-0.21
GENO_A24_R3	-0.22
GENO_C24_R3	-0.22
GENO_B26_R3	-0.22
DRUG_A17_R3	-0.22
DRUG_B04_R3	-0.23
DRUG_B10_R4	-0.25
DRUG_A10_R4	-0.3
DRUG_C10_R4	-0.31
DRUG_B06_R3	-0.31
EXTD_B01_R3	-0.32
GENO_B18_R3	-0.39
GENO_A24_R4	-0.42
GENO_B36_R4	-0.45
GENO_C36_R4	-0.49
DRUG_A05_R2	-0.58
DRUG_B04_R4	-0.7
DRUG_A17_R4	-0.99
EXTD_B01_R4	-1.65
