# Supplementary material for: TSG101 associates with PARP1 and is essential for PARylation and DNA damage‐induced NF‐κB activation
Source: EMBO J. 2022 Sep 20;41(21):e110372. doi: 10.15252/embj.2021110372 (PMC9627669; doi:10.15252/embj.2021110372)
Supplement: Supplementary file 11 — Dataset EV3 [file EMBJ-41-e110372-s005.xlsx]

## Sheet: Table 1
Dataset EV3: Selected 320 genes from the genome-wide siRNA screen that were used for the TNFα counter screen
320 candidate hits which led to decreased DNA damage-(etoposide-) induced NF-κB activity in the genome-wide siRNA screen were selected for a counter screen with TNFα. Column A shows the gene names of the selected hits in alphabetical order.

## Sheet: Table 2
	Dataset EV3: Selected 320 genes from the genome-wide siRNA screen that were used for the TNFα counter screen
Gene Name
ACAD8
ACADVL
ACSS2
ACTBL2
ADGRD2
ADH6
AGBL3
AGPAT4
AHCTF1
AIP
AKT2
ALOX15
APH1A
ARL6IP6
ASAH1
ATF6
ATM
ATP5A1
ATP5F1
AURKA
AZGP1
B3GNT9
BHMT2
BRAT1
BRF2
C16orf71
C1S
C9orf41
CA11
CACNA1H
CACNG5
CAMK1G
CAND1
CCDC185
CHST14
CHST4
CHTOP
CIB4
CIDEA
CKAP5
CLCN5
CMTM8
COPB1
COX6B2
COX7A2
CPPED1
CSGALNACT1
CTNS
CTR9
CYP11B1
CYP1A1
CYP26A1
CYP26C1
CYP2C9
CYP2E1
CYP2J2
DDOST
DEK
DESI1
DHRS13
DIS3
DNAAF5
DNAJC19
DPCD
DTX1
EFNA1
EIF2B4
EIF3K
ELP4
ERAL1
EXT1
EYA2
FANCG
FAU
FGF20
FRYL
GABRA5
GALT
GCA
GCM2
GFRA3
GLIS2
GLUD1
GNA15
GNAO1A
GPC5
GPR155
GPR37L1
GPR75
GPSM2
GPX6
H2AFX
HEXA
HIST1H3F
HIST1H4D
HSD11B2
HSPA9
HSPG2
IKBKB
IKBKG
IPO13
JARID2
KAT14
KCN6
KCNK17
KDM4A
KERA
KISS1
LAMTOR3
LEMD3
LEMD3
LINC00851
LPAR2
LRRC10
LRRC20
MAP2K4
MAP2K7
MAP3K7
MAPK10
MAPK13
MARCH6
MARCH9
MARVELD3
MAVS
MCMBP
MED21
MED6
METTL11B
METTL13
METTL3
MINOS1
MKNK1
MPST
MRM2
MRPL10
MRPL4
MRPS17
MTERF3
MTFMT
NAA15
NAMPT
NAP1L5
NATD1
NDUFB10
NDUFB5
NDUFS2
NEURL1
NHLRC1
NIT1
NLE1
NMNAT1
NOTCH2
NSL1
NSMF
NT5C2
NUDIX5
NUP107
NUP160
NUP205
NUP62
NUP93
NUP98
OGG1
OTUD7A
PARP1
PARP16
PARP4
PCBP1
PI4KA
PIK3CB
PIP4K2C
PLPP4
PMPCB
POLE3
POLR2A
POLR2I
POLR3F
PPM1J
PPP1R7
PPP2R3B
PPP5C
PRMT3
PTPN1
PTPN18
PTPN22
PTPN23
PTPRA
PTPRJ
PTPRT
QPCT
RAB25
RABGGTA
RABL2B
RFC2
RNF145
RNF149
RNF220
RNF31
ROCK1
RPAP1
RPS27A
RUVBL1
RYR3
S100A2
S100A3
S100A7A
S1PR4
SATL1
SBF1
SCFD1
SDC3
SDR39U1
SENP1
SENP2
SERPINB12
SGSM3
SHARPIN
SIRPB1
SLC12A9
SLC13A3
SLC15A2
SLC22A20
SLC22A6
SLC25A11
SLC25A22
SLC25A45
SLC25A47
SLC25A51
SLC25A5P2
SLC27A2
SLC2A2
SLC2A8
SLC30A10
SLC35A5
SLC35G3
SLC38A7
SLC4A1
SLC4A8
SLC52A1
SLC52A2
SLC5A5
SLC6A13
SLC7A2
SLC7A3
SLC7A6OS
SLITRK5
SMAD6
SMOX
SNRPD3
SNRPD3
SOD1
SON
SPEN
SPGL1
SRP14
SSRP1
ST6GALNAC6
STARD8
STRADA
STYXL1
SUSD4
SUSD6
SWAP70
TAB1
TAB2
TAZ
TICAM1
TIFA
TMEM116
TMEM174
TMEM255A
TMEM256
TMEM266
TMEM51
TMEM63B
TMEM8B
TNFAIP3
TRAF6
TRIL
TRIM38
TSG101
UAP1
UBA1
UBB
UBC
UBE2D1
UBE2D4
UBE2I
UBE2V2
UBL4A
UBXN6
UFM1
UGDH
UGT1A10
UGT3A1
UNKL
UQCC2
USP10
USP5
VHL
WWOX
XRCC5
XRCC5
XYLT1
YWHAE
ZDHHC17
ZKSCAN4
ZNF180
ZNF319
ZNF362
ZNF382
ZNF471
ZNF484
ZNF506
ZNF521
ZNF552
ZNF624
ZNF671
ZNF84
ZNRF3
