# Supplementary material for: TSG101 associates with PARP1 and is essential for PARylation and DNA damage‐induced NF‐κB activation
Source: EMBO J. 2022 Sep 20;41(21):e110372. doi: 10.15252/embj.2021110372 (PMC9627669; doi:10.15252/embj.2021110372)
Supplement: Supplementary file 12 — Dataset EV4 [file EMBJ-41-e110372-s011.xlsx]

## Sheet: Table 1
Dataset EV4: Luminescence values obtained for the 320 gene products and the respective controls in the TNFα counter screen.
Column H shows NF-κB-driven luciferase activity of the respective hits. The ETO tab shows the etoposide-induced luminescence while the TNF tab shows the TNFα-induced luminescence as an NF-κB pathway readout. These results are visualized in Figure 1D.

## Sheet: Tab ETO
Plate	Well	Row	Column	Well Index	Transfection	Treatment	Luminescence
SSA_ETO_R1	A01	1	1	1	Cell Death	Etoposide	7504
SSA_ETO_R1	A02	1	2	17	Cell Death	DMSO	11960
SSA_ETO_R1	A03	1	3	33	RFC2	Etoposide	6252
SSA_ETO_R1	A04	1	4	49	POLR2I	Etoposide	5152
SSA_ETO_R1	A05	1	5	65	KAT14	Etoposide	205940
SSA_ETO_R1	A06	1	6	81	POLE3	Etoposide	36874
SSA_ETO_R1	A07	1	7	97	MARCH9	Etoposide	13984
SSA_ETO_R1	A08	1	8	113	CACNA1H	Etoposide	80981
SSA_ETO_R1	A09	1	9	129	PTPRJ	Etoposide	12612
SSA_ETO_R1	A10	1	10	145	NDUFS2	Etoposide	150570
SSA_ETO_R1	A11	1	11	161	PCBP1	Etoposide	15819
SSA_ETO_R1	A12	1	12	177	EFNA1	Etoposide	20441
SSA_ETO_R1	A13	1	13	193	TMEM51	Etoposide	60075
SSA_ETO_R1	A14	1	14	209	TMEM116	Etoposide	33655
SSA_ETO_R1	A15	1	15	225	SLC35G3	Etoposide	82975
SSA_ETO_R1	A16	1	16	241	HIST1H3F	Etoposide	11770
SSA_ETO_R1	A17	1	17	257	NSL1	Etoposide	20913
SSA_ETO_R1	A18	1	18	273	MAPK13	Etoposide	18806
SSA_ETO_R1	A19	1	19	289	EXT1	Etoposide	91437
SSA_ETO_R1	A20	1	20	305	RNF31	Etoposide	100740
SSA_ETO_R1	A21	1	21	321	SLC7A2	Etoposide	19157
SSA_ETO_R1	A22	1	22	337	RNF149	Etoposide	194180
SSA_ETO_R1	B01	2	1	2	Cell Death	Etoposide	11139
SSA_ETO_R1	B02	2	2	18	Cell Death	DMSO	6863
SSA_ETO_R1	B03	2	3	34	ATP5F1	Etoposide	20833
SSA_ETO_R1	B04	2	4	50	SLC25A11	Etoposide	28561
SSA_ETO_R1	B05	2	5	66	SLC52A2	Etoposide	11930
SSA_ETO_R1	B06	2	6	82	SSRP1	Etoposide	120550
SSA_ETO_R1	B07	2	7	98	ERAL1	Etoposide	5582
SSA_ETO_R1	B08	2	8	114	RYR3	Etoposide	25580
SSA_ETO_R1	B09	2	9	130	ADH6	Etoposide	18446
SSA_ETO_R1	B10	2	10	146	PPP1R7	Etoposide	4711
SSA_ETO_R1	B11	2	11	162	S100A7A	Etoposide	37759
SSA_ETO_R1	B12	2	12	178	FANCG	Etoposide	183060
SSA_ETO_R1	B13	2	13	194	LRRC20	Etoposide	163890
SSA_ETO_R1	B14	2	14	210	TIFA	Etoposide	8775
SSA_ETO_R1	B15	2	15	226	RNF145	Etoposide	54345
SSA_ETO_R1	B16	2	16	242	TRIL	Etoposide	22749
SSA_ETO_R1	B17	2	17	258	DESI1	Etoposide	15919
SSA_ETO_R1	B18	2	18	274	CIB4	Etoposide	36200
SSA_ETO_R1	B19	2	19	290	NAA15	Etoposide	14826
SSA_ETO_R1	B20	2	20	306	USP10	Etoposide	92992
SSA_ETO_R1	B21	2	21	322	NUP62	Etoposide	6523
SSA_ETO_R1	B22	2	22	338	SATL1	Etoposide	21424
SSA_ETO_R1	B23	2	23	354	Negative	Etoposide	45287
SSA_ETO_R1	B24	2	24	370	Negative	DMSO	14686
SSA_ETO_R1	C01	3	1	3	Cell Death	Etoposide	8095
SSA_ETO_R1	C02	3	2	19	Cell Death	DMSO	10468
SSA_ETO_R1	C03	3	3	35	GNA15	Etoposide	12722
SSA_ETO_R1	C04	3	4	51	POLR3F	Etoposide	12361
SSA_ETO_R1	C05	3	5	67	APH1A	Etoposide	13914
SSA_ETO_R1	C06	3	6	83	AURKA	Etoposide	12081
SSA_ETO_R1	C07	3	7	99	UBE2D4	Etoposide	77156
SSA_ETO_R1	C08	3	8	115	CLCN5	Etoposide	23200
SSA_ETO_R1	C09	3	9	131	ACAD8	Etoposide	33988
SSA_ETO_R1	C10	3	10	147	CYP2E1	Etoposide	14485
SSA_ETO_R1	C11	3	11	163	SMAD6	Etoposide	7724
SSA_ETO_R1	C12	3	12	179	FAU	Etoposide	7634
SSA_ETO_R1	C13	3	13	195	SUSD4	Etoposide	20010
SSA_ETO_R1	C14	3	14	211	MRPL10	Etoposide	91753
SSA_ETO_R1	C15	3	15	227	CCDC185	Etoposide	13985
SSA_ETO_R1	C16	3	16	243	KDM4A	Etoposide	88677
SSA_ETO_R1	C17	3	17	259	SGSM3	Etoposide	11770
SSA_ETO_R1	C18	3	18	275	CAMK1G	Etoposide	19519
SSA_ETO_R1	C19	3	19	291	PRMT3	Etoposide	107480
SSA_ETO_R1	C20	3	20	307	USP5	Etoposide	6112
SSA_ETO_R1	C21	3	21	323	SLC6A13	Etoposide	58580
SSA_ETO_R1	C22	3	22	339	LRRC10	Etoposide	117330
SSA_ETO_R1	C23	3	23	355	Mock	Etoposide	90792
SSA_ETO_R1	C24	3	24	371	Mock	DMSO	12572
SSA_ETO_R1	D01	4	1	4	IKBKG	Etoposide	34400
SSA_ETO_R1	D02	4	2	20	IKBKG	DMSO	3801
SSA_ETO_R1	D03	4	3	36	GPSM2	Etoposide	182290
SSA_ETO_R1	D04	4	4	52	STARD8	Etoposide	94838
SSA_ETO_R1	D05	4	5	68	CA11	Etoposide	78963
SSA_ETO_R1	D06	4	6	84	PIK3CB	Etoposide	226050
SSA_ETO_R1	D07	4	7	100	UBE2D1	Etoposide	55152
SSA_ETO_R1	D08	4	8	116	CACNG5	Etoposide	87006
SSA_ETO_R1	D09	4	9	132	PPP5C	Etoposide	39942
SSA_ETO_R1	D10	4	10	148	GPR155	Etoposide	1900
SSA_ETO_R1	D11	4	11	164	ZNF180	Etoposide	14726
SSA_ETO_R1	D12	4	12	180	CIDEA	Etoposide	59520
SSA_ETO_R1	D13	4	13	196	TMEM63B	Etoposide	185940
SSA_ETO_R1	D14	4	14	212	TMEM266	Etoposide	16019
SSA_ETO_R1	D15	4	15	228	BRAT1	Etoposide	35708
SSA_ETO_R1	D16	4	16	244	SUSD6	Etoposide	18105
SSA_ETO_R1	D17	4	17	260	FGF20	Etoposide	20542
SSA_ETO_R1	D18	4	18	276	LAMTOR3	Etoposide	463120
SSA_ETO_R1	D19	4	19	292	MOGAT1	Etoposide	131190
SSA_ETO_R1	D20	4	20	308	NUP98	Etoposide	10258
SSA_ETO_R1	D21	4	21	324	SLC7A3	Etoposide	102130
SSA_ETO_R1	D22	4	22	340	SLC25A5P2	Etoposide	13694
SSA_ETO_R1	D23	4	23	356	Mock	Etoposide	106020
SSA_ETO_R1	D24	4	24	372	Mock	DMSO	6963
SSA_ETO_R1	E01	5	1	5	IKBKG	Etoposide	34914
SSA_ETO_R1	E02	5	2	21	IKBKG	DMSO	6232
SSA_ETO_R1	E03	5	3	37	UGT1A10	Etoposide	16621
SSA_ETO_R1	E04	5	4	53	POLR2A	Etoposide	6493
SSA_ETO_R1	E05	5	5	69	SLC52A1	Etoposide	91646
SSA_ETO_R1	E06	5	6	85	LPAR2	Etoposide	10538
SSA_ETO_R1	E07	5	7	101	TRIM38	Etoposide	15989
SSA_ETO_R1	E08	5	8	117	KCNK17	Etoposide	13323
SSA_ETO_R1	E09	5	9	133	UGDH	Etoposide	3370
SSA_ETO_R1	E10	5	10	149	GABRA5	Etoposide	17463
SSA_ETO_R1	E11	5	11	165	MED21	Etoposide	19820
SSA_ETO_R1	E12	5	12	181	GPC5	Etoposide	91740
SSA_ETO_R1	E13	5	13	197	SDR39U1	Etoposide	122060
SSA_ETO_R1	E14	5	14	213	DNAJC19	Etoposide	150270
SSA_ETO_R1	E15	5	15	229	RPS27A	Etoposide	9356
SSA_ETO_R1	E16	5	16	245	CTR9	Etoposide	5742
SSA_ETO_R1	E17	5	17	261	EIF3K	Etoposide	124870
SSA_ETO_R1	E18	5	18	277	AKT2	Etoposide	41029
SSA_ETO_R1	E19	5	19	293	MAP2K4	Etoposide	9166
SSA_ETO_R1	E20	5	20	309	SLC12A9	Etoposide	21596
SSA_ETO_R1	E21	5	21	325	GCA	Etoposide	10228
SSA_ETO_R1	E22	5	22	341	ACTBL2	Etoposide	7013
SSA_ETO_R1	E23	5	23	357	Mock	Etoposide	113740
SSA_ETO_R1	E24	5	24	373	Mock	DMSO	8075
SSA_ETO_R1	F01	6	1	6	IKBKG	Etoposide	28934
SSA_ETO_R1	F02	6	2	22	IKBKG	DMSO	4981
SSA_ETO_R1	F03	6	3	38	AGBL3	Etoposide	4051
SSA_ETO_R1	F04	6	4	54	OGG1	Etoposide	10288
SSA_ETO_R1	F05	6	5	70	ASAH1	Etoposide	31244
SSA_ETO_R1	F06	6	6	86	ROCK1	Etoposide	34440
SSA_ETO_R1	F07	6	7	102	UBA1	Etoposide	27366
SSA_ETO_R1	F08	6	8	118	ACADVL	Etoposide	4561
SSA_ETO_R1	F09	6	9	134	PPP2R3B	Etoposide	10638
SSA_ETO_R1	F10	6	10	150	HSD11B2	Etoposide	45117
SSA_ETO_R1	F11	6	11	166	S100A2	Etoposide	25058
SSA_ETO_R1	F12	6	12	182	TMEM8B	Etoposide	28924
SSA_ETO_R1	F13	6	13	198	MAVS	Etoposide	24334
SSA_ETO_R1	F14	6	14	214	H2AFX	Etoposide	56856
SSA_ETO_R1	F15	6	15	230	UBB	Etoposide	1680
SSA_ETO_R1	F16	6	16	246	SDC3	Etoposide	82816
SSA_ETO_R1	F17	6	17	262	ZNF521	Etoposide	6573
SSA_ETO_R1	F18	6	18	278	MKNK1	Etoposide	177200
SSA_ETO_R1	F19	6	19	294	CSGALNACT1	Etoposide	113290
SSA_ETO_R1	F20	6	20	310	COPB1	Etoposide	85304
SSA_ETO_R1	F21	6	21	326	DTX1	Etoposide	13483
SSA_ETO_R1	F22	6	22	342	SLC2A8	Etoposide	15618
SSA_ETO_R1	F23	6	23	358	Mock	Etoposide	107110
SSA_ETO_R1	F24	6	24	374	Mock	DMSO	11460
SSA_ETO_R1	G01	7	1	7	Mock	Etoposide	126350
SSA_ETO_R1	G02	7	2	23	Mock	DMSO	6583
SSA_ETO_R1	G03	7	3	39	QPCT	Etoposide	71145
SSA_ETO_R1	G04	7	4	55	NIT1	Etoposide	1310300
SSA_ETO_R1	G05	7	5	71	GPR75	Etoposide	81272
SSA_ETO_R1	G06	7	6	87	S1PR4	Etoposide	12181
SSA_ETO_R1	G07	7	7	103	VHL	Etoposide	7013
SSA_ETO_R1	G08	7	8	119	PTPN22	Etoposide	30200
SSA_ETO_R1	G09	7	9	135	WWOX	Etoposide	24065
SSA_ETO_R1	G10	7	10	151	AGPAT4	Etoposide	9967
SSA_ETO_R1	G11	7	11	167	S100A3	Etoposide	15187
SSA_ETO_R1	G12	7	12	183	NLE1	Etoposide	20702
SSA_ETO_R1	G13	7	13	199	UNKL	Etoposide	102180
SSA_ETO_R1	G14	7	14	215	KISS1	Etoposide	11610
SSA_ETO_R1	G15	7	15	231	UBC	Etoposide	43252
SSA_ETO_R1	G16	7	16	247	NUP93	Etoposide	5212
SSA_ETO_R1	G17	7	17	263	AHCTF1	Etoposide	19981
SSA_ETO_R1	G18	7	18	279	MAPK10	Etoposide	28140
SSA_ETO_R1	G19	7	19	295	UGT3A1	Etoposide	9436
SSA_ETO_R1	G20	7	20	311	SLC2A2	Etoposide	93150
SSA_ETO_R1	G21	7	21	327	BRF2	Etoposide	37316
SSA_ETO_R1	G22	7	22	343	ATM	Etoposide	15758
SSA_ETO_R1	G23	7	23	359	Mock	Etoposide	112420
SSA_ETO_R1	G24	7	24	375	Mock	DMSO	8575
SSA_ETO_R1	H01	8	1	8	Mock	Etoposide	132750
SSA_ETO_R1	H02	8	2	24	Mock	DMSO	10859
SSA_ETO_R1	H03	8	3	40	XYLT1	Etoposide	38513
SSA_ETO_R1	H04	8	4	56	HEXA	Etoposide	13754
SSA_ETO_R1	H05	8	5	72	ATP5A1	Etoposide	181950
SSA_ETO_R1	H06	8	6	88	PI4KA	Etoposide	30008
SSA_ETO_R1	H07	8	7	104	RUVBL1	Etoposide	6202
SSA_ETO_R1	H08	8	8	120	PLPP4	Etoposide	31164
SSA_ETO_R1	H09	8	9	136	GLUD1	Etoposide	103960
SSA_ETO_R1	H10	8	10	152	COX6B2	Etoposide	10879
SSA_ETO_R1	H11	8	11	168	ZNF319	Etoposide	54295
SSA_ETO_R1	H12	8	12	184	DNAAF5	Etoposide	29877
SSA_ETO_R1	H13	8	13	200	ZNF552	Etoposide	30742
SSA_ETO_R1	H14	8	14	216	HIP1	Etoposide	132210
SSA_ETO_R1	H15	8	15	232	SON	Etoposide	10939
SSA_ETO_R1	H16	8	16	248	SIRPB1	Etoposide	106320
SSA_ETO_R1	H17	8	17	264	CHTOP	Etoposide	10899
SSA_ETO_R1	H18	8	18	280	BAZ2B	Etoposide	126780
SSA_ETO_R1	H19	8	19	296	CHST4	Etoposide	33837
SSA_ETO_R1	H20	8	20	312	SLC5A5	Etoposide	9056
SSA_ETO_R1	H21	8	21	328	CAND1	Etoposide	98900
SSA_ETO_R1	H22	8	22	344	TRAF6	Etoposide	24024
SSA_ETO_R1	H23	8	23	360	Mock	Etoposide	104690
SSA_ETO_R1	H24	8	24	376	Mock	DMSO	9617
SSA_ETO_R1	I01	9	1	9	Mock	Etoposide	143010
SSA_ETO_R1	I02	9	2	25	Mock	DMSO	10037
SSA_ETO_R1	I03	9	3	41	ST6GALNAC6	Etoposide	29576
SSA_ETO_R1	I04	9	4	57	EYA2	Etoposide	13764
SSA_ETO_R1	I05	9	5	73	NDUFB10	Etoposide	4401
SSA_ETO_R1	I06	9	6	89	PIP4K2C	Etoposide	37304
SSA_ETO_R1	I07	9	7	105	C1S	Etoposide	21656
SSA_ETO_R1	I08	9	8	121	ALOX15	Etoposide	18415
SSA_ETO_R1	I09	9	9	137	CYP26A1	Etoposide	8886
SSA_ETO_R1	I10	9	10	153	PMPCB	Etoposide	5162
SSA_ETO_R1	I11	9	11	169	ZNF382	Etoposide	15337
SSA_ETO_R1	I12	9	12	185	METTL13	Etoposide	109210
SSA_ETO_R1	I13	9	13	201	UNKL	Etoposide	22358
SSA_ETO_R1	I14	9	14	217	TMEM174	Etoposide	27809
SSA_ETO_R1	I15	9	15	233	SLC22A20	Etoposide	59105
SSA_ETO_R1	I16	9	16	249	KERA	Etoposide	56814
SSA_ETO_R1	I17	9	17	265	NSMF	Etoposide	1940
SSA_ETO_R1	I18	9	18	281	CHST14	Etoposide	6322
SSA_ETO_R1	I19	9	19	297	MPST	Etoposide	6843
SSA_ETO_R1	I20	9	20	313	SLC13A3	Etoposide	26001
SSA_ETO_R1	I21	9	21	329	AIP	Etoposide	9126
SSA_ETO_R1	I22	9	22	345	BIRC2	Etoposide	83530
SSA_ETO_R1	I23	9	23	361	Mock	Etoposide	104920
SSA_ETO_R1	I24	9	24	377	Mock	DMSO	14646
SSA_ETO_R1	J01	10	1	10	Mock	Etoposide	144230
SSA_ETO_R1	J02	10	2	26	Mock	DMSO	21123
SSA_ETO_R1	J03	10	3	42	TAZ	Etoposide	6693
SSA_ETO_R1	J04	10	4	58	SRP14	Etoposide	79016
SSA_ETO_R1	J05	10	5	74	ATF6	Etoposide	103330
SSA_ETO_R1	J06	10	6	90	RAB25	Etoposide	8735
SSA_ETO_R1	J07	10	7	106	UBE2V2	Etoposide	48690
SSA_ETO_R1	J08	10	8	122	CYP2J2	Etoposide	41722
SSA_ETO_R1	J09	10	9	138	PTPRA	Etoposide	17353
SSA_ETO_R1	J10	10	10	154	COX7A2	Etoposide	124220
SSA_ETO_R1	J11	10	11	170	ZNF671	Etoposide	48499
SSA_ETO_R1	J12	10	12	186	UFM1	Etoposide	57230
SSA_ETO_R1	J13	10	13	202	UBXN6	Etoposide	148990
SSA_ETO_R1	J14	10	14	218	ZNF362	Etoposide	3611
SSA_ETO_R1	J15	10	15	234	SLC22A20	Etoposide	161170
SSA_ETO_R1	J16	10	16	250	DIS3	Etoposide	19739
SSA_ETO_R1	J17	10	17	266	DPCD	Etoposide	2610
SSA_ETO_R1	J18	10	18	282	GALT	Etoposide	9797
SSA_ETO_R1	J19	10	19	298	NMNAT1	Etoposide	17613
SSA_ETO_R1	J20	10	20	314	SLC30A10	Etoposide	33898
SSA_ETO_R1	J21	10	21	330	SLC4A8	Etoposide	83604
SSA_ETO_R1	J22	10	22	346	PIAS4	Etoposide	42880
SSA_ETO_R1	J23	10	23	362	Mock	Etoposide	120940
SSA_ETO_R1	J24	10	24	378	Mock	DMSO	14275
SSA_ETO_R1	K01	11	1	11	Mock	Etoposide	154880
SSA_ETO_R1	K02	11	2	27	Mock	DMSO	10388
SSA_ETO_R1	K03	11	3	43	ACSS2	Etoposide	72995
SSA_ETO_R1	K04	11	4	59	SWAP70	Etoposide	74231
SSA_ETO_R1	K05	11	5	75	SERPINB12	Etoposide	35356
SSA_ETO_R1	K06	11	6	91	TRAF6	Etoposide	28562
SSA_ETO_R1	K07	11	7	107	UBE2I	Etoposide	66181
SSA_ETO_R1	K08	11	8	123	STYXL1	Etoposide	16340
SSA_ETO_R1	K09	11	9	139	PTPRT	Etoposide	5512
SSA_ETO_R1	K10	11	10	155	SMOX	Etoposide	5081
SSA_ETO_R1	K11	11	11	171	ZNF484	Etoposide	90555
SSA_ETO_R1	K12	11	12	187	PARP16	Etoposide	79515
SSA_ETO_R1	K13	11	13	203	MCMBP	Etoposide	111760
SSA_ETO_R1	K14	11	14	219	TICAM1	Etoposide	6763
SSA_ETO_R1	K15	11	15	235	MINOS1	Etoposide	122720
SSA_ETO_R1	K16	11	16	251	NUP205	Etoposide	6473
SSA_ETO_R1	K17	11	17	267	RPAP1	Etoposide	18295
SSA_ETO_R1	K18	11	18	283	MTFMT	Etoposide	129750
SSA_ETO_R1	K19	11	19	299	MAP2K7	Etoposide	113930
SSA_ETO_R1	K20	11	20	315	SLC4A8	Etoposide	67061
SSA_ETO_R1	K21	11	21	331	NAP1L5	Etoposide	32993
SSA_ETO_R1	K22	11	22	347	SENP1	Etoposide	79016
SSA_ETO_R1	K23	11	23	363	IKBKG	Etoposide	38693
SSA_ETO_R1	K24	11	24	379	IKBKG	DMSO	2250
SSA_ETO_R1	L01	12	1	12	Mock	Etoposide	146760
SSA_ETO_R1	L02	12	2	28	Mock	DMSO	8695
SSA_ETO_R1	L03	12	3	44	SLC27A2	Etoposide	21244
SSA_ETO_R1	L04	12	4	60	SPEN	Etoposide	3791
SSA_ETO_R1	L05	12	5	76	TAB1	Etoposide	5412
SSA_ETO_R1	L06	12	6	92	NOTCH2	Etoposide	9446
SSA_ETO_R1	L07	12	7	108	GAK	Etoposide	59296
SSA_ETO_R1	L08	12	8	124	NT5C2	Etoposide	4831
SSA_ETO_R1	L09	12	9	140	PPM1J	Etoposide	19408
SSA_ETO_R1	L10	12	10	156	HSPA9	Etoposide	5412
SSA_ETO_R1	L11	12	11	172	ZNF84	Etoposide	140190
SSA_ETO_R1	L12	12	12	188	BLOC1S4	Etoposide	7724
SSA_ETO_R1	L13	12	13	204	SLC7A6OS	Etoposide	7314
SSA_ETO_R1	L14	12	14	220	C16orf71	Etoposide	2840
SSA_ETO_R1	L15	12	15	236	LINC00851	Etoposide	52338
SSA_ETO_R1	L16	12	16	252	LEMD3	Etoposide	18566
SSA_ETO_R1	L17	12	17	268	ELP4	Etoposide	12411
SSA_ETO_R1	L18	12	18	284	MRM2	Etoposide	35606
SSA_ETO_R1	L19	12	19	300	SOD1	Etoposide	130650
SSA_ETO_R1	L20	12	20	316	SLC22A6	Etoposide	70326
SSA_ETO_R1	L21	12	21	332	NATD1	Etoposide	20381
SSA_ETO_R1	L22	12	22	348	IKBKB	Etoposide	30741
SSA_ETO_R1	L23	12	23	364	IKBKG	Etoposide	39659
SSA_ETO_R1	L24	12	24	380	IKBKG	DMSO	5432
SSA_ETO_R1	M01	13	1	13	Mock	Etoposide	114450
SSA_ETO_R1	M02	13	2	29	Mock	DMSO	11229
SSA_ETO_R1	M03	13	3	45	RABGGTA	Etoposide	35174
SSA_ETO_R1	M04	13	4	61	XRCC5	Etoposide	13985
SSA_ETO_R1	M05	13	5	77	CKAP5	Etoposide	23251
SSA_ETO_R1	M06	13	6	93	RABL2B	Etoposide	15929
SSA_ETO_R1	M07	13	7	109	TSG101	Etoposide	18305
SSA_ETO_R1	M08	13	8	125	PTPN23	Etoposide	75817
SSA_ETO_R1	M09	13	9	141	CYP2C9	Etoposide	21675
SSA_ETO_R1	M10	13	10	157	HSPG2	Etoposide	5061
SSA_ETO_R1	M11	13	11	173	ZNF624	Etoposide	39307
SSA_ETO_R1	M12	13	12	189	CPPED1	Etoposide	139770
SSA_ETO_R1	M13	13	13	205	GLIS2	Etoposide	22439
SSA_ETO_R1	M14	13	14	221	CMTM8	Etoposide	31225
SSA_ETO_R1	M15	13	15	237	DEK	Etoposide	11309
SSA_ETO_R1	M16	13	16	253	SCFD1	Etoposide	167940
SSA_ETO_R1	M17	13	17	269	SLITRK5	Etoposide	4591
SSA_ETO_R1	M18	13	18	285	DDOST	Etoposide	6423
SSA_ETO_R1	M19	13	19	301	NDUFB5	Etoposide	123670
SSA_ETO_R1	M20	13	20	317	SLC4A1	Etoposide	7003
SSA_ETO_R1	M21	13	21	333	TMEM256	Etoposide	100130
SSA_ETO_R1	M22	13	22	349	MAP3K7	Etoposide	13243
SSA_ETO_R1	M23	13	23	365	IKBKG	Etoposide	27859
SSA_ETO_R1	M24	13	24	381	IKBKG	DMSO	3570
SSA_ETO_R1	N01	14	1	14	Mock	Etoposide	123040
SSA_ETO_R1	N02	14	2	30	Mock	DMSO	6393
SSA_ETO_R1	N03	14	3	46	UAP1	Etoposide	62494
SSA_ETO_R1	N04	14	4	62	GFRA3	Etoposide	147150
SSA_ETO_R1	N05	14	5	78	ZNF506	Etoposide	119280
SSA_ETO_R1	N06	14	6	94	NEURL1	Etoposide	4241
SSA_ETO_R1	N07	14	7	110	SNRPD3	Etoposide	6192
SSA_ETO_R1	N08	14	8	126	SBF1	Etoposide	3801
SSA_ETO_R1	N09	14	9	142	PTPN18	Etoposide	11960
SSA_ETO_R1	N10	14	10	158	NAMPT	Etoposide	19529
SSA_ETO_R1	N11	14	11	174	ZNF471	Etoposide	79299
SSA_ETO_R1	N12	14	12	190	TMEM255A	Etoposide	27859
SSA_ETO_R1	N13	14	13	206	UQCC2	Etoposide	41088
SSA_ETO_R1	N14	14	14	222	ARL6IP6	Etoposide	21626
SSA_ETO_R1	N15	14	15	238	UBL4A	Etoposide	5112
SSA_ETO_R1	N16	14	16	254	FRYL	Etoposide	40695
SSA_ETO_R1	N17	14	17	270	MRPL4	Etoposide	17894
SSA_ETO_R1	N18	14	18	286	METTL3	Etoposide	132190
SSA_ETO_R1	N19	14	19	302	PARP4	Etoposide	74826
SSA_ETO_R1	N20	14	20	318	IPO13	Etoposide	10047
SSA_ETO_R1	N21	14	21	334	SLC25A47	Etoposide	7023
SSA_ETO_R1	N22	14	22	350	MALT1	Etoposide	136120
SSA_ETO_R1	N23	14	23	366	Cell Death	Etoposide	5242
SSA_ETO_R1	N24	14	24	382	Cell Death	DMSO	5242
SSA_ETO_R1	O01	15	1	15	Negative	Etoposide	113740
SSA_ETO_R1	O02	15	2	31	Negative	DMSO	21224
SSA_ETO_R1	O03	15	3	47	SLC25A51	Etoposide	109050
SSA_ETO_R1	O04	15	4	63	OTUD7A	Etoposide	23472
SSA_ETO_R1	O05	15	5	79	ZKSCAN4	Etoposide	21314
SSA_ETO_R1	O06	15	6	95	NHLRC1	Etoposide	16220
SSA_ETO_R1	O07	15	7	111	ADGRD2	Etoposide	73415
SSA_ETO_R1	O08	15	8	127	CYP1A1	Etoposide	43433
SSA_ETO_R1	O09	15	9	143	CYP11B1	Etoposide	19779
SSA_ETO_R1	O10	15	10	159	MED6	Etoposide	24395
SSA_ETO_R1	O11	15	11	175	AZGP1	Etoposide	73673
SSA_ETO_R1	O12	15	12	191	RNF220	Etoposide	13594
SSA_ETO_R1	O13	15	13	207	B3GNT9	Etoposide	15919
SSA_ETO_R1	O14	15	14	223	DHRS13	Etoposide	9466
SSA_ETO_R1	O15	15	15	239	EIF2B4	Etoposide	20703
SSA_ETO_R1	O16	15	16	255	ZDHHC17	Etoposide	26212
SSA_ETO_R1	O17	15	17	271	MRPS17	Etoposide	11850
SSA_ETO_R1	O18	15	18	287	BHMT2	Etoposide	103170
SSA_ETO_R1	O19	15	19	303	SHARPIN	Etoposide	114400
SSA_ETO_R1	O20	15	20	319	NUP107	Etoposide	2700
SSA_ETO_R1	O21	15	21	335	GPX6	Etoposide	670
SSA_ETO_R1	O22	15	22	351	PARG	Etoposide	35908
SSA_ETO_R1	O23	15	23	367	Cell Death	Etoposide	4201
SSA_ETO_R1	O24	15	24	383	Cell Death	DMSO	4321
SSA_ETO_R1	P01	16	1	16	Negative	Etoposide	106380
SSA_ETO_R1	P02	16	2	32	Negative	DMSO	9066
SSA_ETO_R1	P03	16	3	48	SLC25A22	Etoposide	104440
SSA_ETO_R1	P04	16	4	64	MARVELD3	Etoposide	9527
SSA_ETO_R1	P05	16	5	80	GCM2	Etoposide	7454
SSA_ETO_R1	P06	16	6	96	MARCH6	Etoposide	9547
SSA_ETO_R1	P07	16	7	112	GPR37L1	Etoposide	236000
SSA_ETO_R1	P08	16	8	128	PTPN1	Etoposide	100640
SSA_ETO_R1	P09	16	9	144	CYP26C1	Etoposide	4911
SSA_ETO_R1	P10	16	10	160	JARID2	Etoposide	7634
SSA_ETO_R1	P11	16	11	176	CTNS	Etoposide	2640
SSA_ETO_R1	P12	16	12	192	SLC38A7	Etoposide	30761
SSA_ETO_R1	P13	16	13	208	ZNRF3	Etoposide	140430
SSA_ETO_R1	P14	16	14	224	METTL11B	Etoposide	124000
SSA_ETO_R1	P15	16	15	240	HIST1H4D	Etoposide	19318
SSA_ETO_R1	P16	16	16	256	NUP160	Etoposide	27006
SSA_ETO_R1	P17	16	17	272	MTERF3	Etoposide	10718
SSA_ETO_R1	P18	16	18	288	STRADA	Etoposide	26021
SSA_ETO_R1	P19	16	19	304	YWHAE	Etoposide	133660
SSA_ETO_R1	P20	16	20	320	SLC15A2	Etoposide	14175
SSA_ETO_R1	P21	16	21	336	SLC25A45	Etoposide	8365
SSA_ETO_R1	P22	16	22	352	TAB2	Etoposide	5782
SSA_ETO_R1	P23	16	23	368	Cell Death	Etoposide	6012
SSA_ETO_R1	P24	16	24	384	Cell Death	DMSO	910
SSA_ETO_R1	A23	1	23	353	Negative	Etoposide	2250
SSA_ETO_R1	A24	1	24	369	Negative	DMSO	680

## Sheet: Tab TNF
Plate	Well	Row	Column	Well Index	Transfection	Treatment	Luminescence
SSA_TNF_R1	A01	1	1	1	Cell Death	TNF	10067
SSA_TNF_R1	A02	1	2	17	Cell Death	DMSO	6643
SSA_TNF_R1	A03	1	3	33	RFC2	TNF	88657
SSA_TNF_R1	A04	1	4	49	POLR2I	TNF	47230
SSA_TNF_R1	A05	1	5	65	KAT14	TNF	782130
SSA_TNF_R1	A06	1	6	81	POLE3	TNF	309530
SSA_TNF_R1	A07	1	7	97	MARCH9	TNF	58785
SSA_TNF_R1	A08	1	8	113	CACNA1H	TNF	680350
SSA_TNF_R1	A09	1	9	129	PTPRJ	TNF	92182
SSA_TNF_R1	A10	1	10	145	NDUFS2	TNF	967260
SSA_TNF_R1	A11	1	11	161	PCBP1	TNF	142680
SSA_TNF_R1	A12	1	12	177	EFNA1	TNF	127190
SSA_TNF_R1	A13	1	13	193	TMEM51	TNF	336100
SSA_TNF_R1	A14	1	14	209	TMEM116	TNF	130480
SSA_TNF_R1	A15	1	15	225	SLC35G3	TNF	447660
SSA_TNF_R1	A16	1	16	241	HIST1H3F	TNF	31828
SSA_TNF_R1	A17	1	17	257	NSL1	TNF	116050
SSA_TNF_R1	A18	1	18	273	MAPK13	TNF	132660
SSA_TNF_R1	A19	1	19	289	EXT1	TNF	867840
SSA_TNF_R1	A20	1	20	305	RNF31	TNF	503880
SSA_TNF_R1	A21	1	21	321	SLC7A2	TNF	127110
SSA_TNF_R1	A22	1	22	337	RNF149	TNF	1279700
SSA_TNF_R1	A23	1	23	353	Negative	TNF	1086100
SSA_TNF_R1	A24	1	24	369	Negative	DMSO	24857
SSA_TNF_R1	B01	2	1	2	Cell Death	TNF	6693
SSA_TNF_R1	B02	2	2	18	Cell Death	DMSO	10458
SSA_TNF_R1	B03	2	3	34	ATP5F1	TNF	209880
SSA_TNF_R1	B04	2	4	50	SLC25A11	TNF	586710
SSA_TNF_R1	B05	2	5	66	SLC52A2	TNF	213030
SSA_TNF_R1	B06	2	6	82	SSRP1	TNF	840950
SSA_TNF_R1	B07	2	7	98	ERAL1	TNF	38282
SSA_TNF_R1	B08	2	8	114	RYR3	TNF	127550
SSA_TNF_R1	B09	2	9	130	ADH6	TNF	239280
SSA_TNF_R1	B10	2	10	146	PPP1R7	TNF	33777
SSA_TNF_R1	B11	2	11	162	S100A7A	TNF	438720
SSA_TNF_R1	B12	2	12	178	FANCG	TNF	828380
SSA_TNF_R1	B13	2	13	194	LRRC20	TNF	982050
SSA_TNF_R1	B14	2	14	210	TIFA	TNF	476800
SSA_TNF_R1	B15	2	15	226	RNF145	TNF	371100
SSA_TNF_R1	B16	2	16	242	TRIL	TNF	93911
SSA_TNF_R1	B17	2	17	258	DESI1	TNF	109760
SSA_TNF_R1	B18	2	18	274	CIB4	TNF	167390
SSA_TNF_R1	B19	2	19	290	NAA15	TNF	382970
SSA_TNF_R1	B20	2	20	306	USP10	TNF	662770
SSA_TNF_R1	B21	2	21	322	NUP62	TNF	49216
SSA_TNF_R1	B22	2	22	338	SATL1	TNF	304400
SSA_TNF_R1	B23	2	23	354	Negative	TNF	1025800
SSA_TNF_R1	B24	2	24	370	Negative	DMSO	18015
SSA_TNF_R1	C01	3	1	3	Cell Death	TNF	12762
SSA_TNF_R1	C02	3	2	19	Cell Death	DMSO	4391
SSA_TNF_R1	C03	3	3	35	GNA15	TNF	133810
SSA_TNF_R1	C04	3	4	51	POLR3F	TNF	275700
SSA_TNF_R1	C05	3	5	67	APH1A	TNF	120250
SSA_TNF_R1	C06	3	6	83	AURKA	TNF	552950
SSA_TNF_R1	C07	3	7	99	UBE2D4	TNF	561070
SSA_TNF_R1	C08	3	8	115	CLCN5	TNF	370450
SSA_TNF_R1	C09	3	9	131	ACAD8	TNF	584690
SSA_TNF_R1	C10	3	10	147	CYP2E1	TNF	171420
SSA_TNF_R1	C11	3	11	163	SMAD6	TNF	46151
SSA_TNF_R1	C12	3	12	179	FAU	TNF	118670
SSA_TNF_R1	C13	3	13	195	SUSD4	TNF	231730
SSA_TNF_R1	C14	3	14	211	MRPL10	TNF	543650
SSA_TNF_R1	C15	3	15	227	CCDC185	TNF	61308
SSA_TNF_R1	C16	3	16	243	KDM4A	TNF	778960
SSA_TNF_R1	C17	3	17	259	SGSM3	TNF	53318
SSA_TNF_R1	C18	3	18	275	CAMK1G	TNF	85660
SSA_TNF_R1	C19	3	19	291	PRMT3	TNF	675020
SSA_TNF_R1	C20	3	20	307	USP5	TNF	25088
SSA_TNF_R1	C21	3	21	323	SLC6A13	TNF	126290
SSA_TNF_R1	C22	3	22	339	LRRC10	TNF	1060100
SSA_TNF_R1	C23	3	23	355	Mock	TNF	913830
SSA_TNF_R1	C24	3	24	371	Mock	DMSO	15899
SSA_TNF_R1	D01	4	1	4	IKBKG	TNF	509570
SSA_TNF_R1	D02	4	2	20	IKBKG	DMSO	7594
SSA_TNF_R1	D03	4	3	36	GPSM2	TNF	833260
SSA_TNF_R1	D04	4	4	52	STARD8	TNF	507260
SSA_TNF_R1	D05	4	5	68	CA11	TNF	502100
SSA_TNF_R1	D06	4	6	84	PIK3CB	TNF	1371300
SSA_TNF_R1	D07	4	7	100	UBE2D1	TNF	779820
SSA_TNF_R1	D08	4	8	116	CACNG5	TNF	636430
SSA_TNF_R1	D09	4	9	132	PPP5C	TNF	339800
SSA_TNF_R1	D10	4	10	148	GPR155	TNF	24054
SSA_TNF_R1	D11	4	11	164	ZNF180	TNF	177210
SSA_TNF_R1	D12	4	12	180	CIDEA	TNF	728470
SSA_TNF_R1	D13	4	13	196	TMEM63B	TNF	670700
SSA_TNF_R1	D14	4	14	212	TMEM266	TNF	191310
SSA_TNF_R1	D15	4	15	228	BRAT1	TNF	322600
SSA_TNF_R1	D16	4	16	244	SUSD6	TNF	165060
SSA_TNF_R1	D17	4	17	260	FGF20	TNF	313210
SSA_TNF_R1	D18	4	18	276	LAMTOR3	TNF	591910
SSA_TNF_R1	D19	4	19	292	MOGAT1	TNF	856950
SSA_TNF_R1	D20	4	20	308	NUP98	TNF	134980
SSA_TNF_R1	D21	4	21	324	SLC7A3	TNF	584720
SSA_TNF_R1	D22	4	22	340	SLC25A5P2	TNF	78888
SSA_TNF_R1	D23	4	23	356	Mock	TNF	843990
SSA_TNF_R1	D24	4	24	372	Mock	DMSO	10638
SSA_TNF_R1	E01	5	1	5	IKBKG	TNF	471740
SSA_TNF_R1	E02	5	2	21	IKBKG	DMSO	5752
SSA_TNF_R1	E03	5	3	37	UGT1A10	TNF	201010
SSA_TNF_R1	E04	5	4	53	POLR2A	TNF	68972
SSA_TNF_R1	E05	5	5	69	SLC52A1	TNF	192590
SSA_TNF_R1	E06	5	6	85	LPAR2	TNF	254560
SSA_TNF_R1	E07	5	7	101	TRIM38	TNF	202770
SSA_TNF_R1	E08	5	8	117	KCNK17	TNF	43585
SSA_TNF_R1	E09	5	9	133	UGDH	TNF	43453
SSA_TNF_R1	E10	5	10	149	GABRA5	TNF	160960
SSA_TNF_R1	E11	5	11	165	MED21	TNF	299110
SSA_TNF_R1	E12	5	12	181	GPC5	TNF	761250
SSA_TNF_R1	E13	5	13	197	SDR39U1	TNF	491650
SSA_TNF_R1	E14	5	14	213	DNAJC19	TNF	1144600
SSA_TNF_R1	E15	5	15	229	RPS27A	TNF	66871
SSA_TNF_R1	E16	5	16	245	CTR9	TNF	58137
SSA_TNF_R1	E17	5	17	261	EIF3K	TNF	471450
SSA_TNF_R1	E18	5	18	277	AKT2	TNF	370350
SSA_TNF_R1	E19	5	19	293	MAP2K4	TNF	79214
SSA_TNF_R1	E20	5	20	309	SLC12A9	TNF	348480
SSA_TNF_R1	E21	5	21	325	GCA	TNF	149670
SSA_TNF_R1	E22	5	22	341	ACTBL2	TNF	64586
SSA_TNF_R1	E23	5	23	357	Mock	TNF	917090
SSA_TNF_R1	E24	5	24	373	Mock	DMSO	13413
SSA_TNF_R1	F01	6	1	6	IKBKG	TNF	474190
SSA_TNF_R1	F02	6	2	22	IKBKG	DMSO	7093
SSA_TNF_R1	F03	6	3	38	AGBL3	TNF	31425
SSA_TNF_R1	F04	6	4	54	OGG1	TNF	34662
SSA_TNF_R1	F05	6	5	70	ASAH1	TNF	201460
SSA_TNF_R1	F06	6	6	86	ROCK1	TNF	220680
SSA_TNF_R1	F07	6	7	102	UBA1	TNF	111780
SSA_TNF_R1	F08	6	8	118	ACADVL	TNF	65869
SSA_TNF_R1	F09	6	9	134	PPP2R3B	TNF	74040
SSA_TNF_R1	F10	6	10	150	HSD11B2	TNF	212800
SSA_TNF_R1	F11	6	11	166	S100A2	TNF	176390
SSA_TNF_R1	F12	6	12	182	TMEM8B	TNF	250680
SSA_TNF_R1	F13	6	13	198	MAVS	TNF	472080
SSA_TNF_R1	F14	6	14	214	H2AFX	TNF	835450
SSA_TNF_R1	F15	6	15	230	UBB	TNF	7854
SSA_TNF_R1	F16	6	16	246	SDC3	TNF	531190
SSA_TNF_R1	F17	6	17	262	ZNF521	TNF	99676
SSA_TNF_R1	F18	6	18	278	MKNK1	TNF	839720
SSA_TNF_R1	F19	6	19	294	CSGALNACT1	TNF	1003200
SSA_TNF_R1	F20	6	20	310	COPB1	TNF	135440
SSA_TNF_R1	F21	6	21	326	DTX1	TNF	139840
SSA_TNF_R1	F22	6	22	342	SLC2A8	TNF	127710
SSA_TNF_R1	F23	6	23	358	Mock	TNF	746180
SSA_TNF_R1	F24	6	24	374	Mock	DMSO	29928
SSA_TNF_R1	G01	7	1	7	Mock	TNF	967450
SSA_TNF_R1	G02	7	2	23	Mock	DMSO	22238
SSA_TNF_R1	G03	7	3	39	QPCT	TNF	413930
SSA_TNF_R1	G04	7	4	55	NIT1	TNF	1983800
SSA_TNF_R1	G05	7	5	71	GPR75	TNF	399700
SSA_TNF_R1	G06	7	6	87	S1PR4	TNF	105770
SSA_TNF_R1	G07	7	7	103	VHL	TNF	48277
SSA_TNF_R1	G08	7	8	119	PTPN22	TNF	218340
SSA_TNF_R1	G09	7	9	135	WWOX	TNF	314290
SSA_TNF_R1	G10	7	10	151	AGPAT4	TNF	38092
SSA_TNF_R1	G11	7	11	167	S100A3	TNF	147670
SSA_TNF_R1	G12	7	12	183	NLE1	TNF	315720
SSA_TNF_R1	G13	7	13	199	UNKL	TNF	985820
SSA_TNF_R1	G14	7	14	215	KISS1	TNF	170430
SSA_TNF_R1	G15	7	15	231	UBC	TNF	252940
SSA_TNF_R1	G16	7	16	247	NUP93	TNF	31716
SSA_TNF_R1	G17	7	17	263	AHCTF1	TNF	165900
SSA_TNF_R1	G18	7	18	279	MAPK10	TNF	373450
SSA_TNF_R1	G19	7	19	295	UGT3A1	TNF	171430
SSA_TNF_R1	G20	7	20	311	SLC2A2	TNF	743880
SSA_TNF_R1	G21	7	21	327	BRF2	TNF	463180
SSA_TNF_R1	G22	7	22	343	ATM	TNF	398600
SSA_TNF_R1	G23	7	23	359	Mock	TNF	959670
SSA_TNF_R1	G24	7	24	375	Mock	DMSO	17223
SSA_TNF_R1	H01	8	1	8	Mock	TNF	948010
SSA_TNF_R1	H02	8	2	24	Mock	DMSO	16440
SSA_TNF_R1	H03	8	3	40	XYLT1	TNF	467070
SSA_TNF_R1	H04	8	4	56	HEXA	TNF	74960
SSA_TNF_R1	H05	8	5	72	ATP5A1	TNF	988370
SSA_TNF_R1	H06	8	6	88	PI4KA	TNF	628150
SSA_TNF_R1	H07	8	7	104	RUVBL1	TNF	95469
SSA_TNF_R1	H08	8	8	120	PLPP4	TNF	161630
SSA_TNF_R1	H09	8	9	136	GLUD1	TNF	870710
SSA_TNF_R1	H10	8	10	152	COX6B2	TNF	174200
SSA_TNF_R1	H11	8	11	168	ZNF319	TNF	491530
SSA_TNF_R1	H12	8	12	184	DNAAF5	TNF	656930
SSA_TNF_R1	H13	8	13	200	ZNF552	TNF	560070
SSA_TNF_R1	H14	8	14	216	HIP1	TNF	844550
SSA_TNF_R1	H15	8	15	232	SON	TNF	76072
SSA_TNF_R1	H16	8	16	248	SIRPB1	TNF	754480
SSA_TNF_R1	H17	8	17	264	CHTOP	TNF	109960
SSA_TNF_R1	H18	8	18	280	BAZ2B	TNF	41622
SSA_TNF_R1	H19	8	19	296	CHST4	TNF	257120
SSA_TNF_R1	H20	8	20	312	SLC5A5	TNF	156530
SSA_TNF_R1	H21	8	21	328	CAND1	TNF	782960
SSA_TNF_R1	H22	8	22	344	TRAF6	TNF	105130
SSA_TNF_R1	H23	8	23	360	Mock	TNF	866980
SSA_TNF_R1	H24	8	24	376	Mock	DMSO	17012
SSA_TNF_R1	I01	9	1	9	Mock	TNF	920140
SSA_TNF_R1	I02	9	2	25	Mock	DMSO	10729
SSA_TNF_R1	I03	9	3	41	ST6GALNAC6	TNF	230530
SSA_TNF_R1	I04	9	4	57	EYA2	TNF	143150
SSA_TNF_R1	I05	9	5	73	NDUFB10	TNF	26895
SSA_TNF_R1	I06	9	6	89	PIP4K2C	TNF	365840
SSA_TNF_R1	I07	9	7	105	C1S	TNF	84912
SSA_TNF_R1	I08	9	8	121	ALOX15	TNF	144480
SSA_TNF_R1	I09	9	9	137	CYP26A1	TNF	193220
SSA_TNF_R1	I10	9	10	153	PMPCB	TNF	48973
SSA_TNF_R1	I11	9	11	169	ZNF382	TNF	302250
SSA_TNF_R1	I12	9	12	185	METTL13	TNF	860570
SSA_TNF_R1	I13	9	13	201	UNKL	TNF	310480
SSA_TNF_R1	I14	9	14	217	TMEM174	TNF	385760
SSA_TNF_R1	I15	9	15	233	SLC22A20	TNF	618580
SSA_TNF_R1	I16	9	16	249	KERA	TNF	446870
SSA_TNF_R1	I17	9	17	265	NSMF	TNF	36754
SSA_TNF_R1	I18	9	18	281	CHST14	TNF	132560
SSA_TNF_R1	I19	9	19	297	MPST	TNF	59499
SSA_TNF_R1	I20	9	20	313	SLC13A3	TNF	155680
SSA_TNF_R1	I21	9	21	329	AIP	TNF	174300
SSA_TNF_R1	I22	9	22	345	BIRC2	TNF	412530
SSA_TNF_R1	I23	9	23	361	Mock	TNF	896830
SSA_TNF_R1	I24	9	24	377	Mock	DMSO	11800
SSA_TNF_R1	J01	10	1	10	Mock	TNF	993730
SSA_TNF_R1	J02	10	2	26	Mock	DMSO	15668
SSA_TNF_R1	J03	10	3	42	TAZ	TNF	48149
SSA_TNF_R1	J04	10	4	58	SRP14	TNF	451330
SSA_TNF_R1	J05	10	5	74	ATF6	TNF	289170
SSA_TNF_R1	J06	10	6	90	RAB25	TNF	15077
SSA_TNF_R1	J07	10	7	106	UBE2V2	TNF	188470
SSA_TNF_R1	J08	10	8	122	CYP2J2	TNF	365770
SSA_TNF_R1	J09	10	9	138	PTPRA	TNF	270730
SSA_TNF_R1	J10	10	10	154	COX7A2	TNF	696270
SSA_TNF_R1	J11	10	11	170	ZNF671	TNF	416960
SSA_TNF_R1	J12	10	12	186	UFM1	TNF	592930
SSA_TNF_R1	J13	10	13	202	UBXN6	TNF	1064700
SSA_TNF_R1	J14	10	14	218	ZNF362	TNF	37901
SSA_TNF_R1	J15	10	15	234	SLC22A20	TNF	576420
SSA_TNF_R1	J16	10	16	250	DIS3	TNF	137030
SSA_TNF_R1	J17	10	17	266	DPCD	TNF	209020
SSA_TNF_R1	J18	10	18	282	GALT	TNF	592830
SSA_TNF_R1	J19	10	19	298	NMNAT1	TNF	148400
SSA_TNF_R1	J20	10	20	314	SLC30A10	TNF	1029900
SSA_TNF_R1	J21	10	21	330	SLC4A8	TNF	698150
SSA_TNF_R1	J22	10	22	346	PIAS4	TNF	215050
SSA_TNF_R1	J23	10	23	362	Mock	TNF	786160
SSA_TNF_R1	J24	10	24	378	Mock	DMSO	14636
SSA_TNF_R1	K01	11	1	11	Mock	TNF	906700
SSA_TNF_R1	K02	11	2	27	Mock	DMSO	14726
SSA_TNF_R1	K03	11	3	43	ACSS2	TNF	539640
SSA_TNF_R1	K04	11	4	59	SWAP70	TNF	626210
SSA_TNF_R1	K05	11	5	75	SERPINB12	TNF	226950
SSA_TNF_R1	K06	11	6	91	TRAF6	TNF	326440
SSA_TNF_R1	K07	11	7	107	UBE2I	TNF	687810
SSA_TNF_R1	K08	11	8	123	STYXL1	TNF	104340
SSA_TNF_R1	K09	11	9	139	PTPRT	TNF	265930
SSA_TNF_R1	K10	11	10	155	SMOX	TNF	31384
SSA_TNF_R1	K11	11	11	171	ZNF484	TNF	345270
SSA_TNF_R1	K12	11	12	187	PARP16	TNF	331400
SSA_TNF_R1	K13	11	13	203	MCMBP	TNF	752610
SSA_TNF_R1	K14	11	14	219	TICAM1	TNF	16661
SSA_TNF_R1	K15	11	15	235	MINOS1	TNF	774950
SSA_TNF_R1	K16	11	16	251	NUP205	TNF	34189
SSA_TNF_R1	K17	11	17	267	RPAP1	TNF	449680
SSA_TNF_R1	K18	11	18	283	MTFMT	TNF	692880
SSA_TNF_R1	K19	11	19	299	MAP2K7	TNF	540690
SSA_TNF_R1	K20	11	20	315	SLC4A8	TNF	589480
SSA_TNF_R1	K21	11	21	331	NAP1L5	TNF	491230
SSA_TNF_R1	K22	11	22	347	SENP1	TNF	577280
SSA_TNF_R1	K23	11	23	363	IKBKG	TNF	340040
SSA_TNF_R1	K24	11	24	379	IKBKG	DMSO	4621
SSA_TNF_R1	L01	12	1	12	Mock	TNF	986100
SSA_TNF_R1	L02	12	2	28	Mock	DMSO	12101
SSA_TNF_R1	L03	12	3	44	SLC27A2	TNF	95381
SSA_TNF_R1	L04	12	4	60	SPEN	TNF	42266
SSA_TNF_R1	L05	12	5	76	TAB1	TNF	44301
SSA_TNF_R1	L06	12	6	92	NOTCH2	TNF	29907
SSA_TNF_R1	L07	12	7	108	GAK	TNF	508930
SSA_TNF_R1	L08	12	8	124	NT5C2	TNF	241490
SSA_TNF_R1	L09	12	9	140	PPM1J	TNF	216480
SSA_TNF_R1	L10	12	10	156	HSPA9	TNF	132650
SSA_TNF_R1	L11	12	11	172	ZNF84	TNF	781100
SSA_TNF_R1	L12	12	12	188	BLOC1S4	TNF	63621
SSA_TNF_R1	L13	12	13	204	SLC7A6OS	TNF	70742
SSA_TNF_R1	L14	12	14	220	C16orf71	TNF	16340
SSA_TNF_R1	L15	12	15	236	LINC00851	TNF	186100
SSA_TNF_R1	L16	12	16	252	LEMD3	TNF	258200
SSA_TNF_R1	L17	12	17	268	ELP4	TNF	116250
SSA_TNF_R1	L18	12	18	284	MRM2	TNF	239820
SSA_TNF_R1	L19	12	19	300	SOD1	TNF	638040
SSA_TNF_R1	L20	12	20	316	SLC22A6	TNF	563550
SSA_TNF_R1	L21	12	21	332	NATD1	TNF	69771
SSA_TNF_R1	L22	12	22	348	IKBKB	TNF	598310
SSA_TNF_R1	L23	12	23	364	IKBKG	TNF	365220
SSA_TNF_R1	L24	12	24	380	IKBKG	DMSO	9436
SSA_TNF_R1	M01	13	1	13	Mock	TNF	925030
SSA_TNF_R1	M02	13	2	29	Mock	DMSO	11790
SSA_TNF_R1	M03	13	3	45	RABGGTA	TNF	465880
SSA_TNF_R1	M04	13	4	61	XRCC5	TNF	321880
SSA_TNF_R1	M05	13	5	77	CKAP5	TNF	166990
SSA_TNF_R1	M06	13	6	93	RABL2B	TNF	156650
SSA_TNF_R1	M07	13	7	109	TSG101	TNF	128290
SSA_TNF_R1	M08	13	8	125	PTPN23	TNF	663490
SSA_TNF_R1	M09	13	9	141	CYP2C9	TNF	52562
SSA_TNF_R1	M10	13	10	157	HSPG2	TNF	44623
SSA_TNF_R1	M11	13	11	173	ZNF624	TNF	262390
SSA_TNF_R1	M12	13	12	189	CPPED1	TNF	516960
SSA_TNF_R1	M13	13	13	205	GLIS2	TNF	122640
SSA_TNF_R1	M14	13	14	221	CMTM8	TNF	106120
SSA_TNF_R1	M15	13	15	237	DEK	TNF	117840
SSA_TNF_R1	M16	13	16	253	SCFD1	TNF	872050
SSA_TNF_R1	M17	13	17	269	SLITRK5	TNF	33184
SSA_TNF_R1	M18	13	18	285	DDOST	TNF	58589
SSA_TNF_R1	M19	13	19	301	NDUFB5	TNF	239020
SSA_TNF_R1	M20	13	20	317	SLC4A1	TNF	99044
SSA_TNF_R1	M21	13	21	333	TMEM256	TNF	798820
SSA_TNF_R1	M22	13	22	349	MAP3K7	TNF	195630
SSA_TNF_R1	M23	13	23	365	IKBKG	TNF	352560
SSA_TNF_R1	M24	13	24	381	IKBKG	DMSO	9426
SSA_TNF_R1	N01	14	1	14	Mock	TNF	928150
SSA_TNF_R1	N02	14	2	30	Mock	DMSO	13714
SSA_TNF_R1	N03	14	3	46	UAP1	TNF	240320
SSA_TNF_R1	N04	14	4	62	GFRA3	TNF	1034400
SSA_TNF_R1	N05	14	5	78	ZNF506	TNF	932030
SSA_TNF_R1	N06	14	6	94	NEURL1	TNF	42357
SSA_TNF_R1	N07	14	7	110	SNRPD3	TNF	22047
SSA_TNF_R1	N08	14	8	126	SBF1	TNF	23551
SSA_TNF_R1	N09	14	9	142	PTPN18	TNF	219060
SSA_TNF_R1	N10	14	10	158	NAMPT	TNF	251300
SSA_TNF_R1	N11	14	11	174	ZNF471	TNF	601170
SSA_TNF_R1	N12	14	12	190	TMEM255A	TNF	205570
SSA_TNF_R1	N13	14	13	206	UQCC2	TNF	492270
SSA_TNF_R1	N14	14	14	222	ARL6IP6	TNF	144710
SSA_TNF_R1	N15	14	15	238	UBL4A	TNF	20823
SSA_TNF_R1	N16	14	16	254	FRYL	TNF	114920
SSA_TNF_R1	N17	14	17	270	MRPL4	TNF	57381
SSA_TNF_R1	N18	14	18	286	METTL3	TNF	660590
SSA_TNF_R1	N19	14	19	302	PARP4	TNF	324800
SSA_TNF_R1	N20	14	20	318	IPO13	TNF	154950
SSA_TNF_R1	N21	14	21	334	SLC25A47	TNF	50424
SSA_TNF_R1	N22	14	22	350	MALT1	TNF	1393500
SSA_TNF_R1	N23	14	23	366	Cell Death	TNF	13624
SSA_TNF_R1	N24	14	24	382	Cell Death	DMSO	4461
SSA_TNF_R1	O01	15	1	15	Negative	TNF	1131700
SSA_TNF_R1	O02	15	2	31	Negative	DMSO	18857
SSA_TNF_R1	O03	15	3	47	SLC25A51	TNF	703040
SSA_TNF_R1	O04	15	4	63	OTUD7A	TNF	326360
SSA_TNF_R1	O05	15	5	79	ZKSCAN4	TNF	232960
SSA_TNF_R1	O06	15	6	95	NHLRC1	TNF	172420
SSA_TNF_R1	O07	15	7	111	ADGRD2	TNF	454640
SSA_TNF_R1	O08	15	8	127	CYP1A1	TNF	420440
SSA_TNF_R1	O09	15	9	143	CYP11B1	TNF	70529
SSA_TNF_R1	O10	15	10	159	MED6	TNF	119270
SSA_TNF_R1	O11	15	11	175	AZGP1	TNF	758680
SSA_TNF_R1	O12	15	12	191	RNF220	TNF	136210
SSA_TNF_R1	O13	15	13	207	B3GNT9	TNF	370300
SSA_TNF_R1	O14	15	14	223	DHRS13	TNF	122540
SSA_TNF_R1	O15	15	15	239	EIF2B4	TNF	351900
SSA_TNF_R1	O16	15	16	255	ZDHHC17	TNF	246180
SSA_TNF_R1	O17	15	17	271	MRPS17	TNF	40795
SSA_TNF_R1	O18	15	18	287	BHMT2	TNF	80128
SSA_TNF_R1	O19	15	19	303	SHARPIN	TNF	739140
SSA_TNF_R1	O20	15	20	319	NUP107	TNF	61315
SSA_TNF_R1	O21	15	21	335	GPX6	TNF	47874
SSA_TNF_R1	O22	15	22	351	PARG	TNF	284820
SSA_TNF_R1	O23	15	23	367	Cell Death	TNF	9646
SSA_TNF_R1	O24	15	24	383	Cell Death	DMSO	9807
SSA_TNF_R1	P01	16	1	16	Negative	TNF	935450
SSA_TNF_R1	P02	16	2	32	Negative	DMSO	23503
SSA_TNF_R1	P03	16	3	48	SLC25A22	TNF	954760
SSA_TNF_R1	P04	16	4	64	MARVELD3	TNF	62336
SSA_TNF_R1	P05	16	5	80	GCM2	TNF	73817
SSA_TNF_R1	P06	16	6	96	MARCH6	TNF	169620
SSA_TNF_R1	P07	16	7	112	GPR37L1	TNF	1180500
SSA_TNF_R1	P08	16	8	128	PTPN1	TNF	791730
SSA_TNF_R1	P09	16	9	144	CYP26C1	TNF	83425
SSA_TNF_R1	P10	16	10	160	JARID2	TNF	105590
SSA_TNF_R1	P11	16	11	176	CTNS	TNF	10528
SSA_TNF_R1	P12	16	12	192	SLC38A7	TNF	252190
SSA_TNF_R1	P13	16	13	208	ZNRF3	TNF	597220
SSA_TNF_R1	P14	16	14	224	METTL11B	TNF	511800
SSA_TNF_R1	P15	16	15	240	HIST1H4D	TNF	176970
SSA_TNF_R1	P16	16	16	256	NUP160	TNF	118610
SSA_TNF_R1	P17	16	17	272	MTERF3	TNF	167070
SSA_TNF_R1	P18	16	18	288	STRADA	TNF	149120
SSA_TNF_R1	P19	16	19	304	YWHAE	TNF	512830
SSA_TNF_R1	P20	16	20	320	SLC15A2	TNF	406490
SSA_TNF_R1	P21	16	21	336	SLC25A45	TNF	61020
SSA_TNF_R1	P22	16	22	352	TAB2	TNF	30440
SSA_TNF_R1	P23	16	23	368	Cell Death	TNF	14535
SSA_TNF_R1	P24	16	24	384	Cell Death	DMSO	3761
