# Supplementary material for: TSG101 associates with PARP1 and is essential for PARylation and DNA damage‐induced NF‐κB activation
Source: EMBO J. 2022 Sep 20;41(21):e110372. doi: 10.15252/embj.2021110372 (PMC9627669; doi:10.15252/embj.2021110372)
Supplement: Supplementary file 13 — Dataset EV5 [file EMBJ-41-e110372-s004.xlsx]

## Sheet: Table 1
Dataset EV5: Functional clustering of hits that positively regulate the NF-κB pathway. The hit selection section shows a comparison of the screening hits with other large-scale studies.

## Sheet: Systematic analysis of the hits
	Dataset EV5
Keyword	List Hits	List Total	Population Hits	Population Total	List Expected	Fold Enrichment	P-value	Adjusted P-value	Genes
mRNA transport	16	480	99	9480	5.01266	3.19192	0.00011939	0.0142074	NCBP3, NUP62, NXF1, NUP93, SRSF3, AHCTF1, NXF5, RANBP2, ALYREF, DDX39B, NUP98, NUP107, NUTF2, NUP205, NUP160, CHTOP
Translocation	11	480	80	9480	4.05063	2.71563	0.00419758	0.249756	NUP62, NUP93, TRAM1, AHCTF1, RANBP2, NUP98, NUP107, NUTF2, NUP205, DNAJC19, NUP160
mRNA splicing	20	480	244	9480	12.3544	1.61885	0.0301408	0.872481	SNRPD3, LUC7L3, RBM20, HNRNPM, SF3B4, SRSF3, SNRPE, SF3A1, SF3B3, PHF5A, SART3, SON, ALYREF, DDX39B, CWC15, GEMIN6, SF3B2, SNRPD1, SF3B6, SNRPF
mRNA processing	24	480	315	9480	15.9494	1.50476	0.037798	0.872481	SNRPD3, NCBP3, SYMPK, LUC7L3, RBM20, HNRNPM, SF3B4, SRSF3, SNRPE, SF3A1, SF3B3, CPSF1, PHF5A, SART3, SON, ALYREF, DDX39B, CWC15, GEMIN6, SF3B2, SNRPD1, SF3B6, PAN2, SNRPF
Notch signaling pathway	6	480	49	9480	2.48101	2.41837	0.0479106	0.872481	SPEN, NOTCH2, APH1A, DTX1, NEURL1, NLE1
Leukotriene biosynthesis	2	480	6	9480	0.303797	6.58333	0.0535045	0.872481	ALOX5, LTC4S
Molybdenum cofactor biosynthesis	2	480	6	9480	0.303797	6.58333	0.0535045	0.872481	MOCS2, MOCS2, MOCS1
Transcription	130	480	2267	9480	114.785	1.13255	0.0643084	0.872481	RELA, GTF2A1, GCM2, POLR2E, POLR2A, POLR2D, MYF5, POLR2F, TLX2, ZNF521, ALX4, POLR2I, POLR2B, SIRT7, ZFP92, HR, HNF1A, PRR13, POLR2J, POLR2G, MTERF3, SUPT5H, POLR2C, FOXE3, SMAD6, ZNF551, KLF17, EID2B, ACAD8, ZNF565, POLR2K, ZSCAN2, KLF15, SPEN, ZNF471, NPAS3, DCANP1, ZNF319, NAA15, RUVBL1, ZNF347, ZNF362, ZNF358, ZNF117, TAF6L, MED6, HESX1, ZNF578, POLR2M, HOXA1, KCTD1, ZNF266, ZKSCAN4, FHIT, CI…
Complement pathway	4	480	28	9480	1.41772	2.82143	0.065986	0.872481	C9, C1S, SUSD4, C7
ATP synthesis	2	480	10	9480	0.506329	3.95	0.111189	0.948671	ATP5C1, ATP5A1
Protein biosynthesis	10	480	125	9480	6.32911	1.58	0.116322	0.948671	SARS, EIF1AX, EIF3I, MTFMT, EEF1A1, EIF2B4, EIF3J, PARS2, EIF2A, EIF2S2
Asparagine biosynthesis	1	480	2	9480	0.101266	9.875	0.137736	0.948671	ASNSD1
Cysteine biosynthesis	1	480	2	9480	0.101266	9.875	0.137736	0.948671	CBS, CBS
Anion exchange	2	480	12	9480	0.607595	3.29167	0.144069	0.948671	SLC4A1, SLC4A8, SLC4A8
Complement alternate pathway	2	480	12	9480	0.607595	3.29167	0.144069	0.948671	C9, C7
Pyridine nucleotide biosynthesis	2	480	12	9480	0.607595	3.29167	0.144069	0.948671	NMNAT1, HAAO
Cilium biogenesis/degradation	11	480	151	9480	7.64557	1.43874	0.158548	0.948671	DNAAF5, B9D1, FAM92B, PTPN23, MKS1, KIF24, CCDC13, AURKA, FUZ, RFX2, PLA2G3, KIF24
Cytolysis	2	480	14	9480	0.708861	2.82143	0.178636	0.948671	C9, C7
Galactose metabolism	1	480	3	9480	0.151899	6.58333	0.179303	0.948671	GALT
Ribosome biogenesis	6	480	73	9480	3.6962	1.62329	0.180334	0.948671	ERAL1, MTERF3, RSL24D1, SDAD1, DDX56, NOP58
Host-virus interaction	24	480	388	9480	19.6456	1.22165	0.193334	0.948671	RELA, POLR2E, NUP62, RAN, NECTIN2, SPEN, NXF1, TRAM1, H2AFX, CCR5, HCK, CD200R1, ALYREF, NUP98, C14orf166, MRC1, SF3B2, NEDD4L, PSMC3, PSMA3, PSMA7, TSG101, MAVS, VAC14
Protein transport	35	480	589	9480	29.8228	1.1736	0.194315	0.948671	SLC7A6OS, NUP62, RAN, STX10, CSE1L, NUP93, PTPN23, TRAM1, MCFD2, LMAN2, IPO13, AHCTF1, PLEKHM1, SDAD1, WASHC3, GOLT1A, RANBP2, ABCB9, VPS18, NUP98, FUZ, NUP107, PEX26, RILPL2, NUTF2, PREB, NUP205, RAB25, DNAJC19, SNX27, TOM1L2, TSG101, NUP160, SPIRE2, AP4S1
Branched-chain amino acid catabolism	1	480	4	9480	0.202532	4.9375	0.218871	0.948671	ACAD8
Transport	103	480	1902	9480	96.3038	1.06953	0.244835	0.948671	ANO1, SLC7A6OS, LCN8, SLC4A1, KCNK17, NCBP3, GABRR1, NUP62, ATP5F1, TRPM8, FADS1, NDUFB10, RAN, MFSD3, FXYD5, SLC25A22, STX10, SLC5A5, CSE1L, NXF1, NUP93, PTPN23, GABRA5, SLC2A2, AQP6, TRAM1, BEST3, CLCN5, KCNMA1, CTNS, SLC38A7, MCFD2, LMAN2, IPO13, SRSF3, AHCTF1, CACNG5, SLC35A5, CHRNA9, PLEKHM1, KCNA6, HBQ1, SLC7A3, SLC25A45, TRPV4, MYO10, KCNG1, NXF5, KCNK12, SDAD1, WASHC3, GOLT1A, ATP5C1, SLC…
Calcium transport	7	480	99	9480	5.01266	1.39646	0.249714	0.948671	CACNG5, CHRNA9, TRPV4, PANX1, TPCN1, CACNA1H, TRPM3
Catecholamine biosynthesis	1	480	5	9480	0.253165	3.95	0.256534	0.948671	PNMT
Tetrahydrobiopterin biosynthesis	1	480	5	9480	0.253165	3.95	0.256534	0.948671	PCBD1
Lipid biosynthesis	10	480	153	9480	7.74684	1.29085	0.260877	0.948671	AGPAT4, FADS1, LSS, CERS4, MOGAT1, DGAT2L6, FADS3, PCYT1B, HSD17B8, GPAT4
Fatty acid metabolism	8	480	122	9480	6.17722	1.29508	0.289835	0.948671	ACADVL, FADS1, ALOX15, ECH1, ACSM6, FADS3, ALOX12B, HSD17B8
Innate immunity	15	480	249	9480	12.6076	1.18976	0.291885	0.948671	C9, C1S, TICAM1, TRIL, SUSD4, C7, TRIM38, HAVCR2, HCK, POLR3F, PGLYRP1, TLR2, SLAMF6, CLEC4A, MAVS
Iron storage	1	480	6	9480	0.303797	3.29167	0.292386	0.948671	FTL
Wnt signaling pathway	11	480	179	9480	9.06329	1.21369	0.309107	0.948671	FZD2, FRZB, APCDD1, ZNRF3, PTK7, PYGO2, CTR9, WWOX, LRP5, MCC, WNT6
Myogenesis	3	480	38	9480	1.92405	1.55921	0.316541	0.948671	MYF5, EID2B, NPHS1
Sugar transport	3	480	38	9480	1.92405	1.55921	0.316541	0.948671	SLC2A2, SLC35A5, SLC2A8
Glycerol metabolism	1	480	7	9480	0.35443	2.82143	0.326512	0.948671	MOGAT1
Melanin biosynthesis	1	480	7	9480	0.35443	2.82143	0.326512	0.948671	CTNS
Peptide transport	1	480	7	9480	0.35443	2.82143	0.326512	0.948671	ABCB9
Thyroid hormones biosynthesis	1	480	7	9480	0.35443	2.82143	0.326512	0.948671	TPO
mRNA capping	1	480	7	9480	0.35443	2.82143	0.326512	0.948671	NCBP3
Phagocytosis	2	480	23	9480	1.16456	1.71739	0.340974	0.948671	HCK, ICAM3
Amino-acid transport	3	480	40	9480	2.02532	1.48125	0.343331	0.948671	SLC38A7, SLC7A3, SLC7A2
Ion transport	34	480	620	9480	31.3924	1.08306	0.346249	0.948671	ANO1, SLC4A1, KCNK17, GABRR1, ATP5F1, TRPM8, FXYD5, SLC5A5, GABRA5, BEST3, CLCN5, KCNMA1, SLC38A7, CACNG5, CHRNA9, KCNA6, TRPV4, KCNG1, KCNK12, ATP5C1, ATP5A1, SCN5A, PANX1, TPCN1, TMEM63B, TMC2, SLC4A8, SLC13A3, TMC7, KCNIP2, GABRD, CACNA1H, TRPM3, SCNN1B, BEST3, SLC4A8
Porphyrin biosynthesis	1	480	8	9480	0.405063	2.46875	0.358995	0.948671	RSAD1
Amino-acid biosynthesis	2	480	25	9480	1.26582	1.58	0.376336	0.948671	ASNSD1, CBS, CBS
Transcription regulation	115	480	2206	9480	111.696	1.02958	0.381804	0.948671	RELA, GTF2A1, GCM2, MYF5, TLX2, ZNF521, ALX4, SIRT7, ZFP92, HR, HNF1A, PRR13, MTERF3, SUPT5H, FOXE3, SMAD6, ZNF551, KLF17, EID2B, ACAD8, ZNF565, ZSCAN2, KLF15, SPEN, ZNF471, NPAS3, DCANP1, ZNF319, NAA15, RUVBL1, ZNF347, ZNF362, ZNF358, ZNF117, TAF6L, MED6, HESX1, ZNF578, HOXA1, KCTD1, ZNF266, ZKSCAN4, FHIT, CIDEA, PHF19, NOTCH2, JARID2, ATXN1L, ZNF18, ZNF442, ZNF624, ZNF84, LCORL, ZNF169, ZNF827,…
Hydrogen peroxide	1	480	9	9480	0.455696	2.19444	0.389915	0.948671	TPO
Oxygen transport	1	480	9	9480	0.455696	2.19444	0.389915	0.948671	HBQ1
Polyamine biosynthesis	1	480	9	9480	0.455696	2.19444	0.389915	0.948671	SMS
Hydrogen ion transport	3	480	44	9480	2.22785	1.34659	0.396531	0.948671	ATP5F1, ATP5C1, ATP5A1
Phospholipid biosynthesis	3	480	45	9480	2.27848	1.31667	0.409671	0.948671	AGPAT4, PCYT1B, GPAT4
Biological rhythms	7	480	123	9480	6.22785	1.12398	0.43745	0.948671	CDK5R1, RORC, METTL3, MAPK10, KDM5C, CAVIN3, KMT2A, KMT2A
Glycolysis	2	480	29	9480	1.46835	1.36207	0.444479	0.948671	PGAM2, BPGM
Ubiquinone biosynthesis	1	480	11	9480	0.556962	1.79545	0.44736	0.948671	COQ9
Taste	2	480	30	9480	1.51899	1.31667	0.460869	0.948671	TAS2R16, SCNN1B
Phospholipid metabolism	3	480	49	9480	2.48101	1.20918	0.46124	0.948671	AGPAT4, PCYT1B, GPAT4
Lipid metabolism	22	480	419	9480	21.2152	1.03699	0.465175	0.948671	ACADVL, CYP2C9, AGPAT4, FADS1, CYP11B1, ALOX15, ECH1, LSS, PNPLA5, ACSM6, CERS4, MOGAT1, DGAT2L6, PNPLA1, FADS3, PCYT1B, PLA2G3, DISP3, SGPL1, ALOX12B, HSD17B8, GPAT4
Translation regulation	6	480	108	9480	5.46835	1.09722	0.472584	0.948671	MKNK1, NEURL1, CNOT1, EIF2A, NCK2, RPL13A
Steroidogenesis	1	480	12	9480	0.607595	1.64583	0.474026	0.948671	CYP11B1
Carbohydrate metabolism	5	480	89	9480	4.50633	1.10955	0.476517	0.948671	GALT, CHST4, YDJC, CHST5, CHST14
Fatty acid biosynthesis	3	480	51	9480	2.58228	1.16176	0.486294	0.948671	FADS1, FADS3, HSD17B8
Respiratory chain	3	480	51	9480	2.58228	1.16176	0.486294	0.948671	NDUFB10, NDUFB5, NDUFS2
Oogenesis	1	480	13	9480	0.658228	1.51923	0.499407	0.957254	STRA8
Potassium transport	6	480	115	9480	5.82278	1.03043	0.531062	0.957254	KCNK17, KCNMA1, KCNA6, KCNG1, KCNK12, KCNIP2
Electron transport	5	480	95	9480	4.81013	1.03947	0.531646	0.957254	FADS1, NDUFB10, NDUFB5, FADS3, NDUFS2
Steroid biosynthesis	2	480	35	9480	1.77215	1.12857	0.538347	0.957254	LSS, HSD17B8
Unfolded protein response	2	480	36	9480	1.82278	1.09722	0.552896	0.957254	ATF6, ERN1
Sodium transport	6	480	118	9480	5.97468	1.00424	0.555301	0.957254	SLC5A5, SLC38A7, SCN5A, SLC4A8, SLC13A3, SCNN1B, SLC4A8
Growth regulation	3	480	57	9480	2.88608	1.03947	0.557804	0.957254	RUVBL1, TMEM8B, TSG101
Necrosis	1	480	16	9480	0.810127	1.23438	0.568449	0.957254	DFNA5
Adaptive immunity	6	480	120	9480	6.07595	0.9875	0.571135	0.957254	LILRA3, CD1E, HAVCR2, SLAMF6, CLEC4A, SIT1
Endocytosis	6	480	120	9480	6.07595	0.9875	0.571135	0.957254	SYNJ1, HIP1, LMBR1L, PIK3CB, MRC1, LRP5
Growth arrest	1	480	17	9480	0.860759	1.16176	0.589282	0.962128	SGSM3
Cell adhesion	23	480	470	9480	23.7975	0.966489	0.59639	0.962128	ITGA3, SYMPK, PCDHB11, NECTIN2, MSLNL, CDHR2, TMEM8B, NINJ1, NINJ2, DSCAM, PCDHGA7, PTK7, NLGN3, ITGAD, PIK3CB, ARVCF, COL6A5, ROM1, ICAM3, NPHS1, SELL, CDH26, CDH23
Immunity	21	480	430	9480	21.7722	0.964535	0.598298	0.962128	IL2RA, C9, C1S, LILRA3, TICAM1, TRIL, CD1E, SUSD4, C7, TRIM38, PTPN22, HAVCR2, HCK, POLR3F, PGLYRP1, TLR2, SLAMF6, VSTM1, CLEC4A, SIT1, MAVS
Collagen degradation	1	480	18	9480	0.911392	1.09722	0.609111	0.966457	MMP13
Antiport	2	480	42	9480	2.12658	0.940476	0.633277	0.978701	CLCN5, SLC4A8, SLC4A8
Chromosome partition	2	480	42	9480	2.12658	0.940476	0.633277	0.978701	PPP2R1A, NSL1
Mitosis	12	480	256	9480	12.962	0.925781	0.645787	0.982352	TERF1, CDC26, RAN, CKAP5, MISP, ANAPC15, RUVBL1, PLK1, ZC3HC1, NSL1, AURKA, MAPRE3
Stress response	4	480	88	9480	4.4557	0.897727	0.653647	0.982352	HSPA4L, MAP2K4, MAPK13, CCDC88B
Ubl conjugation pathway	31	480	652	9480	33.0127	0.939034	0.665532	0.982352	MARCH6, MSL2, UBE2D1, CDC26, MAGEB18, UFM1, SPOP, UBXN6, UBE2V2, RNF220, RNF149, PSMD14, ZC3HC1, UBA1, RAB40C, TRIM38, ZNRF3, USP5, TOPORS, NHLRC1, RANBP2, NEDD8, VHL, NEURL1, LRRC29, SPSB2, NEDD4L, FBXL6, UNKL, CBLC, MARCH9, UNKL
Blood coagulation	2	480	46	9480	2.32911	0.858696	0.680312	0.982352	F2RL2, GP6
Hemostasis	2	480	46	9480	2.32911	0.858696	0.680312	0.982352	F2RL2, GP6
Sphingolipid metabolism	1	480	24	9480	1.21519	0.822917	0.709557	0.982352	SGPL1
Cell shape	1	480	25	9480	1.26582	0.79	0.723589	0.982352	PDPN
GPI-anchor biosynthesis	1	480	25	9480	1.26582	0.79	0.723589	0.982352	PGAP2
Inflammatory response	6	480	145	9480	7.34177	0.817241	0.741914	0.982352	TICAM1, TRIL, CHST4, HAVCR2, HCK, TLR2
Angiogenesis	5	480	124	9480	6.27848	0.796371	0.751494	0.982352	NAA15, EFNA1, HSPG2, CXCR3, ANGPTL4
Cell division	16	480	365	9480	18.481	0.865753	0.751857	0.982352	TERF1, CDC26, RAN, CKAP5, MISP, ANAPC15, RUVBL1, PLK1, ZC3HC1, AHCTF1, NSL1, AURKA, CDK20, CDK4, MAPRE3, TSG101
RNA-mediated gene silencing	2	480	54	9480	2.73418	0.731481	0.759555	0.982352	ERI1, CNOT1
Olfaction	15	480	347	9480	17.5696	0.853746	0.764348	0.982352	OR2W1, OR4D1, OR9I1, OR9A2, OR6C65, OR5B21, OR1J2, OR10C1, OR7A17, OR5B17, OR1S1, OR2F1, OR2M3, OR1M1, OR56A1
Antiviral defense	4	480	106	9480	5.36709	0.745283	0.783311	0.982352	NCBP3, TICAM1, POLR3F, MAVS
Meiosis	3	480	82	9480	4.1519	0.722561	0.784108	0.982352	H2AFX, H1FOO, STRA8
Fertilization	1	480	30	9480	1.51899	0.658333	0.78423	0.982352	LCN6
Keratinization	1	480	30	9480	1.51899	0.658333	0.78423	0.982352	SPRR2B
Nonsense-mediated mRNA decay	1	480	30	9480	1.51899	0.658333	0.78423	0.982352	PNRC2
Steroid metabolism	3	480	85	9480	4.3038	0.697059	0.803509	0.982659	CYP2C9, CYP11B1, DISP3
Autophagy	5	480	136	9480	6.88608	0.726103	0.816272	0.982659	PLEKHM1, PTPN22, NHLRC1, VPS18, PIK3CB
rRNA processing	3	480	88	9480	4.4557	0.673295	0.821426	0.982659	MRM2, DDX56, ERI1
Spermatogenesis	7	480	185	9480	9.36709	0.747297	0.824593	0.982659	ZSCAN2, ADCYAP1R1, ODF1, MYCBPAP, RFX2, STRBP, STRA8
Sensory transduction	21	480	503	9480	25.4684	0.824553	0.840609	0.982659	OR2W1, TRPM8, OR4D1, OR9I1, OR9A2, OR6C65, OR5B21, TAS2R16, OR1J2, KERA, OR10C1, OR7A17, OR5B17, OR1S1, OR2F1, PDE6G, OR2M3, OR1M1, CDH23, OR56A1, SCNN1B
Exocytosis	2	480	66	9480	3.34177	0.598485	0.846415	0.982659	HCK, TRIM72
Hearing	1	480	37	9480	1.87342	0.533784	0.847487	0.982659	CDH23
Sterol metabolism	2	480	68	9480	3.44304	0.580882	0.857762	0.982659	CYP2C9, DISP3
Cell cycle	26	480	620	9480	31.3924	0.828226	0.858795	0.982659	TERF1, CDC26, RAN, CKAP5, SGSM3, MISP, ANAPC15, RUVBL1, PLK1, H2AFX, ZC3HC1, AHCTF1, CDKN2C, NSL1, STRADA, AURKA, SON, CDK20, CDK4, E2F7, MAPRE3, RGCC, MAPK13, TSG101, GAK, TXLNG
Lipid degradation	3	480	99	9480	5.01266	0.598485	0.875658	0.985891	PNPLA5, PNPLA1, PLA2G3
DNA recombination	2	480	72	9480	3.64557	0.548611	0.878188	0.985891	RUVBL1, H2AFX
Vision	3	480	109	9480	5.51899	0.543578	0.911747	0.996669	KERA, PDE6G, CDH23
Symport	3	480	111	9480	5.62025	0.533784	0.917712	0.996669	SLC25A22, SLC5A5, SLC13A3
tRNA processing	2	480	84	9480	4.25316	0.470238	0.924318	0.996669	RPP40, PUSL1
Chemotaxis	2	480	86	9480	4.35443	0.459302	0.930188	0.996669	CMTM8, CXCR3
ER-Golgi transport	2	480	91	9480	4.60759	0.434066	0.943036	0.996669	MCFD2, PREB
Cholesterol metabolism	1	480	58	9480	2.93671	0.340517	0.946223	0.996669	DISP3
DNA replication	2	480	94	9480	4.75949	0.420213	0.949632	0.996669	DTD1, STRA8
DNA repair	8	480	295	9480	14.9367	0.535593	0.981084	0.996669	FANCG, PSMD14, RUVBL1, OGG1, H2AFX, PPP5C, RAD54L, EYA2
DNA damage	10	480	350	9480	17.7215	0.564286	0.982092	0.996669	FANCG, PSMD14, RUVBL1, OGG1, H2AFX, PPP5C, TOPORS, RAD54L, E2F7, EYA2
Lipid transport	1	480	97	9480	4.91139	0.203608	0.992287	0.996669	ESYT1
Differentiation	20	480	651	9480	32.962	0.606759	0.994452	0.996669	MYF5, ZNF521, EID2B, ZSCAN2, NAA15, CDHR2, NOTCH2, JARID2, FRZB, HIP1, ADCYAP1R1, ODF1, MYCBPAP, NEDD4L, RFX2, DISP3, ANGPTL4, STRBP, STRA8, GLIS2
Neurogenesis	5	480	249	9480	12.6076	0.396586	0.994867	0.996669	NES, DSCAM, ARHGEF7, NEXMIF, GLIS2
Apoptosis	14	480	517	9480	26.1772	0.534816	0.996669	0.996669	BFAR, TICAM1, PPP2R2B, TNFRSF10B, FHIT, CIDEA, CIDEB, MAP2K4, HIP1, ERN1, WWOX, SGPL1, CXCR3, KMT2A, KMT2A
HIT SELECTION
Criteria	Assay Type	Reference
Novel Interaction Partners of IKKy	SILAC Mass Spectromerty	Mikuda N, Kolesnichenko M, Beaudette P, Popp O, Uyar B, Sun W, Tufan AB, Perder B, Akalin A, Chen W, Mertins P, Dittmar G, Hinz M, Scheidereit C. The IκB kinase complex is a regulator of mRNA stability. The EMBO journal 2018;37(24):e98658.
CKAP5
DNAAF5
EIF2B4
TSG101
Genes altering p-H2AX levels	Genome-wide RNAi Screening	Paulsen RD, Soni DV, Wollman R, Hahn AT, Yee MC, Guan A, Hesley JA, Miller SC, Cromwell EF, Solow-Cordero DE, Meyer T, Cimprich KA. A genome-wide siRNA screen reveals diverse cellular processes and pathways that mediate genome stability. Molecular cell 2009;35(2):228-39.
UBB
SF3A1
PLK1
POLR2F
SON
LOC286149
SMU1
SNRPD1
SF3B4
RAN
PAR Interacting Proteins	SILAC Mass Spectromerty	Jungmichel S, Rosenthal F, Altmeyer M, Lukas J, Hottiger MO, Nielsen ML. Proteome-wide identification of poly(ADP-Ribosyl)ation targets in different genotoxic stress responses. Molecular cell 2013;52(2):272-85.
RPL35
NOP58
ALYREF
SNRPD1
CSE1L
CHTOP
CPSF1
SYMPK
SMU1
POLR2H
RPL13A
DEK
POLR2E
